# Supplementary material for: Knowledge and preventive actions toward COVID-19, vaccination intent, and health literacy among educators in Japan: An online survey
Source: PLoS One. 2021 Sep 20;16(9):e0257552. doi: 10.1371/journal.pone.0257552 (PMC8451997; doi:10.1371/journal.pone.0257552)
Supplement: S1 Data — (XLSX) [file pone.0257552.s001.xlsx]

## Sheet: Sheet1
(informed consent)	gender	age group	Whether you are a educator or not	Type of school	Work type	degree	Key sources of information TV	Key sources of information newspaper	Key sources of information magazine	Key sources of information:book	Key sources of information:Friends, acquaintances	Key sources of information:Medical personnel	Key sources of information:the Internet	Key sources of information:Other	Key sources of information:Free description	Covid 19 infection route	Difference between bacteria and virus	Intention of vaccination	Stockpile of everyday items	Withholding from going to tourist spots	Withholding meetings involving eating and drinking	Withholding from going out	Withholding the use of entertainment facilities	Withholding medical examination	Withholding dental consultation	Body temperature check	Disinfection of smartphones and doorknobs	Remote and social distance	Information reliability：Government announcement	Information reliability：Announcement of local government	Information reliability：newspaper article	Information reliabilityTV information	Information reliability：nformation from medical personnel such as doctors and pharmacists	Information reliability:Information from friends and acquaintances	Information reliability：Information from the Internet and SNS	Information reliability：Information from magazines and books	Health literacy item 1	Health literacy item ２	Health literacy item ３	Health literacy item 4	Health literacy item 5	Health literacy item 6	Health literacy item 7	Health literacy item 8	Health literacy item 9	Health literacy item 10	Health literacy item 11	Health literacy item 12	Health literacy item 13
consent pbtained	female	60s	sducator	Elementary school	Part-time		Yes	Yes	No	No	No	No	No	nothing in particular		mainly droplet infections and contact infections	viruses can grow on their own,	six months after inoculation becomes possible	Yes	Yes	Yes	Yes	Yes	Yes	Yes	Yes	Yes	Yes	somewhat unreliable	neither	somewhat reliable	somewhat reliable	somewhat reliable	somewhat reliable	neither	neither	fairly difficult	fairly difficult	fairly difficult	fairly difficult	fairly easy	very easy	fairly difficult	fairly difficult	fairly easy	fairly difficult	fairly difficult	fairly easy	fairly easy
consent pbtained	male	50s	sducator	University	Full-time	Master’s	No	No	No	No	Yes	Yes	Yes	nothing in particular		mainly droplet infections and contact infections	viruses can grow on their own,	six months after inoculation becomes possible	No	Yes	Yes	No	Yes	No	No	No	No	Yes	somewhat reliable	neither	somewhat reliable	untrusted	somewhat reliable	neither	neither	neither	very easy	fairly easy	fairly easy	fairly easy	very easy	very easy	fairly easy	very easy	fairly easy	fairly easy	very easy	fairly easy	very easy
consent pbtained	female	30s	sducator	High school	Full-time	Bachelor’s	No	No	No	No	No	No	Yes	nothing in particular		mainly droplet infections and contact infections	viruses can grow on their own,	Immediately after inoculation becomes possible	Yes	Yes	Yes	Yes	Yes	Yes	Yes	Yes	Yes	Yes	neither	neither	somewhat reliable	neither	reliable	neither	neither	reliable	very easy	fairly difficult	fairly easy	very easy	very easy	very easy	fairly difficult	fairly difficult	very easy	very easy	very easy	very easy	very easy
consent pbtained	female	20s	sducator	Elementary school	Full-time	Bachelor’s	Yes	No	No	No	No	No	Yes	nothing in particular		mainly droplet infections and contact infections	viruses can grow on their own,	Immediately after inoculation becomes possible	Yes	Yes	Yes	Yes	Yes	No	No	Yes	Yes	Yes	neither	reliable	somewhat reliable	neither	reliable	reliable	somewhat reliable	somewhat reliable	fairly easy	fairly difficult	very difficult	very difficult	fairly difficult	very easy	very difficult	fairly difficult	fairly difficult	fairly easy	fairly difficult	fairly difficult	fairly difficult
consent pbtained	female	60s	sducator	Middle school	Full-time	Bachelor’s	Yes	No	No	No	No	Yes	Yes	nothing in particular		mainly droplet infections and contact infections	viruses can grow on their own,	six months after inoculation becomes possible	No	Yes	Yes	Yes	Yes	Yes	Yes	Yes	No	No	untrusted	neither	neither	neither	neither	somewhat unreliable	neither	neither	fairly easy	fairly easy	fairly difficult	fairly difficult	fairly easy	very easy	fairly difficult	fairly difficult	fairly difficult	very difficult	fairly difficult	very difficult	fairly easy
consent pbtained	male	50s	sducator	Middle school	Full-time	Bachelor’s	Yes	Yes	No	No	Yes	Yes	Yes	nothing in particular		mainly droplet infections and contact infections	viruses do not multiply in food	will not inoculate	No	Yes	No	No	Yes	No	No	No	No	Yes	neither	neither	neither	neither	neither	neither	neither	neither	fairly difficult	very difficult	fairly easy	fairly difficult	fairly difficult	very easy	fairly easy	fairly easy	fairly difficult	very difficult	fairly difficult	fairly difficult	fairly difficult
consent pbtained	male	60s	sducator	High school	Full-time	Master’s	Yes	No	No	No	No	No	Yes	nothing in particular		mainly droplet infections and contact infections	viruses are larger than bacteria	one year after inoculation becomes possible	No	Yes	Yes	Yes	Yes	No	No	Yes	Yes	No	somewhat unreliable	somewhat unreliable	neither	somewhat unreliable	somewhat reliable	neither	neither	neither	fairly easy	fairly easy	fairly easy	very easy	very easy	very easy	fairly easy	very easy	fairly easy	fairly easy	fairly easy	fairly easy	very easy
consent pbtained	male	40s	sducator	University	Full-time	Doctorate	Yes	Yes	No	No	No	No	Yes	nothing in particular		mainly droplet infections and contact infections	viruses do not multiply in food	Immediately after inoculation becomes possible	Yes	Yes	Yes	Yes	Yes	Yes	Yes	Yes	No	Yes	untrusted	somewhat unreliable	somewhat reliable	somewhat unreliable	somewhat reliable	neither	somewhat reliable	somewhat reliable	fairly easy	very easy	fairly easy	very easy	very easy	fairly easy	fairly easy	very easy	fairly easy	fairly easy	very easy	fairly easy	fairly easy
consent pbtained	male	40s	sducator	University	Full-time	Doctorate	Yes	No	No	No	No	Yes	No	nothing in particular		mainly droplet infections and contact infections	viruses can grow on their own,	six months after inoculation becomes possible	Yes	Yes	Yes	Yes	Yes	No	No	Yes	No	Yes	untrusted	somewhat unreliable	neither	somewhat unreliable	reliable	somewhat unreliable	somewhat unreliable	somewhat unreliable	fairly difficult	fairly difficult	fairly difficult	fairly difficult	fairly easy	fairly easy	fairly easy	fairly easy	fairly easy	very difficult	don’t know	fairly difficult	fairly difficult
consent pbtained	female	50s	sducator	Elementary school	Full-time	Bachelor’s	Yes	No	Yes	Yes	No	No	No	nothing in particular		mainly droplet infections and contact infections	viruses can grow on their own,	will not inoculate	No	Yes	Yes	No	Yes	No	No	Yes	No	No	neither	somewhat reliable	somewhat reliable	somewhat reliable	neither	neither	neither	neither	fairly easy	fairly easy	fairly difficult	fairly difficult	very easy	very easy	fairly easy	very easy	fairly easy	fairly difficult	fairly difficult	fairly difficult	fairly easy
consent pbtained	male	40s	sducator	High school	Full-time	Bachelor’s	Yes	Yes	No	No	Yes	No	Yes	nothing in particular		mainly droplet infections and contact infections	viruses do not multiply in food	Immediately after inoculation becomes possible	No	Yes	Yes	Yes	Yes	No	No	Yes	No	Yes	neither	somewhat reliable	somewhat unreliable	somewhat unreliable	somewhat reliable	somewhat reliable	somewhat unreliable	neither	fairly easy	fairly easy	fairly difficult	fairly difficult	very easy	fairly easy	fairly difficult	very easy	very easy	fairly difficult	fairly difficult	fairly difficult	fairly easy
consent pbtained	male	60s	sducator	University	Full-time	Doctorate	Yes	Yes	Yes	Yes	No	Yes	Yes	nothing in particular		mainly droplet infections and contact infections	viruses do not multiply in food	six months after inoculation becomes possible	No	Yes	Yes	No	Yes	No	No	Yes	No	Yes	untrusted	neither	reliable	neither	reliable	neither	untrusted	reliable	fairly easy	fairly easy	fairly easy	fairly easy	fairly easy	very easy	fairly difficult	very easy	fairly easy	fairly easy	fairly difficult	fairly easy	fairly easy
consent pbtained	female	40s	sducator	Elementary school	Full-time	Bachelor’s	Yes	Yes	No	No	No	No	Yes	nothing in particular		mainly droplet infections and contact infections	viruses can grow on their own,	will not inoculate	No	Yes	Yes	Yes	Yes	Yes	Yes	Yes	No	No	untrusted	neither	neither	somewhat reliable	neither	reliable	neither	somewhat reliable	very easy	fairly difficult	don’t know	fairly difficult	very easy	very easy	fairly difficult	fairly easy	very difficult	very difficult	don’t know	fairly difficult	fairly easy
consent pbtained	male	60s	sducator	Vocational school/junior college	Part-time	Bachelor’s	Yes	Yes	Yes	No	No	No	Yes	nothing in particular		mainly droplet infections and contact infections	viruses can grow on their own,	six months after inoculation becomes possible	No	Yes	Yes	Yes	Yes	No	No	Yes	Yes	Yes	neither	somewhat reliable	neither	neither	somewhat reliable	neither	neither	neither	fairly easy	very easy	fairly difficult	fairly difficult	fairly easy	very easy	fairly difficult	fairly easy	fairly difficult	fairly difficult	fairly easy	fairly difficult	fairly easy
consent pbtained	female	50s	sducator	University	Full-time	Bachelor’s	Yes	No	No	No	No	No	No	nothing in particular		mainly droplet infections and contact infections	viruses can grow on their own,	will not inoculate	No	Yes	Yes	Yes	Yes	No	No	No	No	No	somewhat unreliable	neither	neither	somewhat reliable	neither	neither	neither	neither	very difficult	fairly difficult	very difficult	fairly difficult	fairly difficult	very difficult	fairly difficult	very difficult	very difficult	very difficult	very difficult	very difficult	fairly difficult
consent pbtained	male	50s	sducator	High school	Full-time	Bachelor’s	Yes	No	No	No	No	No	No	nothing in particular		mainly droplet infections and contact infections	bacteria cannot grow on their own	six months after inoculation becomes possible	Yes	No	Yes	No	Yes	No	No	No	No	No	neither	neither	neither	somewhat reliable	somewhat reliable	neither	somewhat unreliable	neither	very difficult	fairly easy	fairly easy	fairly easy	very easy	don’t know	fairly easy	fairly easy	fairly difficult	fairly difficult	fairly easy	fairly difficult	fairly easy
consent pbtained	male	40s	sducator	University	Full-time	Doctorate	Yes	Yes	Yes	Yes	No	Yes	Yes	nothing in particular		mainly droplet infections and contact infections	viruses can grow on their own,	six months after inoculation becomes possible	No	Yes	Yes	Yes	Yes	Yes	Yes	No	No	Yes	somewhat unreliable	somewhat unreliable	somewhat unreliable	somewhat unreliable	neither	neither	neither	somewhat reliable	very easy	very easy	very easy	very easy	very easy	fairly easy	fairly easy	very easy	fairly easy	very easy	fairly easy	fairly easy	fairly easy
consent pbtained	male	40s	sducator	Vocational school/junior college	Full-time	Bachelor’s	No	No	No	No	No	No	Yes	nothing in particular		mainly droplet infections and contact infections	viruses can grow on their own,	two years after inoculation becomes possible	No	Yes	Yes	Yes	Yes	No	No	No	No	No	somewhat unreliable	somewhat unreliable	somewhat reliable	untrusted	somewhat reliable	somewhat unreliable	somewhat unreliable	somewhat unreliable	fairly difficult	fairly difficult	fairly difficult	fairly difficult	fairly difficult	very easy	fairly difficult	fairly difficult	fairly easy	fairly difficult	fairly difficult	fairly difficult	fairly difficult
consent pbtained	male	30s	sducator	Vocational school/junior college	Full-time	Master’s	Yes	Yes	No	Yes	Yes	Yes	Yes	nothing in particular		mainly droplet infections and contact infections	bacteria cannot grow on their own	six months after inoculation becomes possible	No	Yes	Yes	Yes	Yes	No	No	No	No	Yes	neither	neither	neither	neither	somewhat reliable	neither	untrusted	neither	fairly easy	fairly difficult	fairly difficult	fairly difficult	fairly difficult	very easy	fairly difficult	fairly difficult	fairly difficult	fairly difficult	fairly difficult	fairly difficult	fairly easy
consent pbtained	female	20s	sducator	Middle school	Full-time	Bachelor’s	Yes	Yes	No	No	Yes	No	Yes	nothing in particular		mainly droplet infections and contact infections	viruses do not multiply in food	one year after inoculation becomes possible	No	No	No	No	No	No	No	No	No	No	neither	neither	neither	neither	neither	neither	neither	neither	don’t know	don’t know	don’t know	don’t know	don’t know	don’t know	don’t know	don’t know	don’t know	don’t know	don’t know	don’t know	don’t know
consent pbtained	male	50s	sducator	High school	Full-time	Bachelor’s	Yes	Yes	No	No	No	No	No	nothing in particular		mainly droplet infections and contact infections	viruses do not multiply in food	six months after inoculation becomes possible	No	No	No	No	Yes	No	No	Yes	No	No	untrusted	neither	somewhat reliable	somewhat reliable	somewhat reliable	neither	somewhat unreliable	neither	very easy	fairly easy	fairly difficult	fairly difficult	very easy	very easy	fairly difficult	very easy	fairly easy	fairly difficult	fairly difficult	don’t know	very easy
consent pbtained	male	40s	sducator	Middle school	Full-time	Bachelor’s	Yes	No	No	No	No	No	Yes	nothing in particular		mainly droplet infections and contact infections	bacteria cannot grow on their own	six months after inoculation becomes possible	No	Yes	Yes	Yes	Yes	Yes	No	Yes	No	No	neither	neither	neither	neither	somewhat reliable	neither	neither	neither	fairly difficult	fairly difficult	fairly difficult	fairly difficult	fairly easy	fairly easy	fairly difficult	fairly easy	fairly easy	fairly difficult	fairly difficult	fairly easy	fairly easy
consent pbtained	male	30s	sducator	High school	Full-time	Bachelor’s	Yes	No	No	No	No	No	Yes	nothing in particular		mainly droplet infections and contact infections	viruses are larger than bacteria	six months after inoculation becomes possible	No	Yes	Yes	No	Yes	No	No	Yes	Yes	No	somewhat reliable	somewhat reliable	neither	neither	neither	neither	somewhat unreliable	neither	fairly difficult	fairly difficult	fairly difficult	fairly difficult	fairly difficult	very easy	fairly difficult	fairly difficult	fairly easy	fairly difficult	very difficult	fairly easy	fairly easy
consent pbtained	male	40s	sducator	University	Full-time	Doctorate	Yes	Yes	Yes	Yes	No	Yes	No	nothing in particular		mainly droplet infections and contact infections	bacteria cannot grow on their own	six months after inoculation becomes possible	Yes	Yes	Yes	No	Yes	No	No	No	No	Yes	somewhat reliable	somewhat reliable	somewhat reliable	somewhat reliable	somewhat reliable	neither	somewhat unreliable	neither	very difficult	fairly difficult	very difficult	very difficult	very difficult	very difficult	very difficult	fairly difficult	very difficult	fairly difficult	very difficult	very difficult	very difficult
consent pbtained	male	50s	sducator	High school	Full-time	Bachelor’s	No	No	Yes	Yes	No	No	Yes	Yes	Journal Article	mainly droplet infections and contact infections	viruses do not multiply in food	Immediately after inoculation becomes possible	Yes	Yes	Yes	Yes	Yes	Yes	Yes	Yes	Yes	Yes	untrusted	untrusted	somewhat reliable	untrusted	untrusted	neither	neither	somewhat reliable	fairly easy	fairly easy	fairly easy	fairly easy	fairly easy	fairly easy	fairly easy	fairly easy	fairly easy	fairly easy	fairly easy	fairly easy	fairly easy
consent pbtained	male	40s	sducator	University	Full-time	Master’s	Yes	Yes	No	No	No	No	Yes	nothing in particular		mainly droplet infections and contact infections	viruses can grow on their own,	one year after inoculation becomes possible	No	Yes	Yes	Yes	Yes	Yes	Yes	Yes	No	Yes	somewhat reliable	somewhat reliable	reliable	somewhat reliable	somewhat reliable	neither	neither	somewhat reliable	fairly easy	fairly easy	fairly easy	fairly difficult	fairly easy	very easy	fairly difficult	fairly difficult	fairly difficult	fairly difficult	fairly difficult	fairly easy	fairly easy
consent pbtained	male	50s	sducator	Elementary school	Full-time	Bachelor’s	Yes	No	No	No	No	No	Yes	nothing in particular		mainly droplet infections and contact infections	viruses can grow on their own,	six months after inoculation becomes possible	No	Yes	Yes	Yes	Yes	No	No	Yes	No	No	neither	neither	somewhat reliable	neither	somewhat reliable	somewhat unreliable	neither	neither	fairly easy	fairly easy	fairly easy	fairly difficult	fairly easy	fairly easy	fairly easy	very easy	fairly easy	fairly easy	fairly difficult	fairly difficult	fairly easy
consent pbtained	male	50s	sducator	High school	Full-time	Bachelor’s	Yes	Yes	No	No	Yes	No	No	nothing in particular		mainly droplet infections and contact infections	viruses are larger than bacteria	Immediately after inoculation becomes possible	No	Yes	Yes	No	Yes	No	No	Yes	Yes	Yes	untrusted	somewhat unreliable	somewhat reliable	somewhat reliable	somewhat reliable	neither	somewhat unreliable	somewhat reliable	fairly easy	fairly easy	fairly easy	fairly easy	fairly easy	fairly easy	fairly difficult	very easy	fairly easy	fairly easy	fairly difficult	fairly easy	fairly easy
consent pbtained	male	50s	sducator	University	Full-time	Doctorate	Yes	Yes	No	No	No	No	Yes	nothing in particular		mainly droplet infections and contact infections	viruses do not multiply in food	Immediately after inoculation becomes possible	No	Yes	Yes	Yes	Yes	No	No	Yes	No	Yes	untrusted	somewhat unreliable	somewhat reliable	somewhat reliable	somewhat reliable	somewhat unreliable	somewhat unreliable	neither	fairly easy	fairly easy	fairly easy	fairly easy	fairly easy	very easy	fairly easy	fairly easy	fairly easy	fairly easy	fairly easy	fairly easy	fairly easy
consent pbtained	female	60s	sducator	Elementary school	Part-time	Bachelor’s	Yes	Yes	Yes	Yes	Yes	Yes	Yes	nothing in particular		mainly droplet infections and contact infections	viruses can grow on their own,	Immediately after inoculation becomes possible	No	Yes	Yes	Yes	Yes	No	No	Yes	Yes	Yes	somewhat unreliable	neither	somewhat reliable	somewhat reliable	reliable	somewhat reliable	somewhat reliable	somewhat reliable	very easy	very easy	fairly easy	very easy	very easy	very easy	very easy	very easy	very easy	fairly easy	very easy	fairly easy	very easy
consent pbtained	male	60s	sducator	High school	Full-time	Bachelor’s	Yes	Yes	No	No	No	No	Yes	nothing in particular		mainly droplet infections and contact infections	viruses do not multiply in food	six months after inoculation becomes possible	No	Yes	Yes	Yes	Yes	No	No	Yes	Yes	Yes	somewhat reliable	somewhat unreliable	neither	neither	somewhat reliable	somewhat reliable	neither	neither	very easy	fairly easy	fairly easy	fairly easy	very easy	fairly easy	fairly easy	very easy	fairly easy	fairly difficult	fairly easy	fairly easy	fairly easy
consent pbtained	male	40s	sducator	High school	Full-time	Bachelor’s	No	No	No	No	No	Yes	No	nothing in particular		mainly droplet infections and contact infections	viruses can grow on their own,	Immediately after inoculation becomes possible	No	Yes	Yes	Yes	Yes	No	No	Yes	No	Yes	reliable	reliable	somewhat reliable	untrusted	neither	untrusted	neither	neither	fairly easy	fairly easy	fairly easy	fairly easy	fairly easy	fairly easy	fairly easy	very easy	fairly easy	fairly easy	fairly easy	very difficult	very easy
consent pbtained	male	50s	sducator	Middle school	Part-time	Bachelor’s	Yes	Yes	No	No	No	No	Yes	nothing in particular		mainly droplet infections and contact infections	viruses do not multiply in food	six months after inoculation becomes possible	No	Yes	Yes	Yes	Yes	No	No	Yes	No	Yes	somewhat reliable	somewhat reliable	somewhat reliable	neither	somewhat reliable	somewhat reliable	somewhat reliable	somewhat reliable	fairly easy	fairly easy	fairly easy	fairly difficult	fairly easy	fairly easy	fairly easy	fairly easy	fairly easy	fairly easy	fairly easy	fairly easy	fairly easy
consent pbtained	male	60s	sducator	High school	Part-time	Master’s	Yes	No	Yes	Yes	Yes	No	Yes	nothing in particular		mainly droplet infections and contact infections	viruses can grow on their own,	Immediately after inoculation becomes possible	Yes	Yes	Yes	Yes	Yes	No	No	No	No	No	neither	somewhat reliable	somewhat reliable	somewhat reliable	somewhat reliable	somewhat reliable	somewhat reliable	somewhat reliable	fairly easy	fairly easy	fairly easy	fairly difficult	fairly easy	fairly easy	fairly easy	fairly easy	fairly easy	fairly easy	fairly easy	fairly easy	fairly easy
consent pbtained	male	60s	sducator	High school	Full-time	Bachelor’s	Yes	Yes	No	Yes	No	No	Yes	nothing in particular		mainly droplet infections and contact infections	viruses can grow on their own,	Immediately after inoculation becomes possible	No	Yes	Yes	Yes	Yes	Yes	No	Yes	No	Yes	somewhat unreliable	neither	neither	untrusted	neither	somewhat unreliable	neither	neither	fairly easy	fairly difficult	fairly easy	fairly difficult	fairly easy	fairly easy	fairly easy	fairly easy	fairly easy	fairly easy	fairly difficult	very difficult	fairly easy
consent pbtained	male	50s	sducator	University	Full-time	Doctorate	Yes	Yes	No	Yes	Yes	Yes	Yes	nothing in particular		mainly droplet infections and contact infections	viruses do not multiply in food	six months after inoculation becomes possible	No	Yes	Yes	Yes	Yes	Yes	No	No	No	Yes	untrusted	somewhat unreliable	neither	neither	reliable	somewhat unreliable	somewhat unreliable	somewhat unreliable	fairly easy	fairly easy	fairly easy	fairly easy	fairly easy	fairly easy	fairly easy	fairly easy	fairly easy	fairly easy	fairly easy	fairly easy	fairly easy
consent pbtained	male	50s	sducator	Elementary school	Full-time	Bachelor’s	Yes	Yes	No	No	Yes	No	Yes	nothing in particular		mainly droplet infections and contact infections	viruses can grow on their own,	Immediately after inoculation becomes possible	No	Yes	Yes	Yes	Yes	No	No	Yes	Yes	No	somewhat reliable	somewhat reliable	somewhat reliable	somewhat reliable	somewhat reliable	somewhat reliable	neither	somewhat reliable	fairly easy	fairly easy	fairly easy	fairly easy	fairly easy	fairly easy	fairly easy	fairly easy	fairly easy	fairly easy	fairly easy	fairly easy	very easy
consent pbtained	female	40s	sducator	Elementary school	Full-time	Bachelor’s	No	No	No	Yes	Yes	Yes	Yes	nothing in particular		mainly droplet infections and contact infections	viruses do not multiply in food	will not inoculate	No	No	No	No	No	No	No	No	No	No	untrusted	untrusted	neither	neither	reliable	somewhat reliable	somewhat reliable	neither	fairly easy	fairly easy	very difficult	fairly easy	fairly easy	fairly easy	fairly difficult	fairly easy	fairly easy	fairly easy	fairly difficult	fairly difficult	fairly easy
consent pbtained	female	40s	sducator	University	Part-time	Doctorate	Yes	No	No	No	No	No	Yes	nothing in particular		mainly droplet infections and contact infections	viruses can grow on their own,	six months after inoculation becomes possible	No	Yes	Yes	Yes	Yes	Yes	Yes	No	No	Yes	somewhat unreliable	somewhat reliable	neither	untrusted	neither	neither	neither	neither	very easy	fairly easy	very easy	very easy	very easy	very easy	very easy	very easy	very easy	very easy	very easy	very easy	very easy
consent pbtained	male	50s	sducator	University	Full-time	Doctorate	No	No	No	No	No	No	Yes	nothing in particular		mainly droplet infections and contact infections	viruses do not multiply in food	one year after inoculation becomes possible	No	Yes	Yes	Yes	Yes	Yes	Yes	No	Yes	Yes	somewhat reliable	somewhat reliable	somewhat reliable	somewhat reliable	somewhat reliable	neither	neither	reliable	fairly easy	fairly difficult	fairly difficult	fairly easy	fairly easy	fairly easy	fairly difficult	fairly easy	fairly easy	fairly easy	fairly easy	fairly difficult	fairly easy
consent pbtained	male	40s	sducator	Middle school	Full-time	Bachelor’s	No	Yes	No	No	No	No	Yes	nothing in particular		mainly droplet infections and contact infections	viruses are larger than bacteria	one year after inoculation becomes possible	No	Yes	Yes	Yes	Yes	No	No	Yes	No	No	neither	somewhat reliable	somewhat reliable	neither	somewhat reliable	neither	neither	somewhat reliable	fairly easy	fairly difficult	fairly easy	fairly difficult	fairly easy	fairly easy	fairly difficult	very easy	fairly easy	very difficult	fairly easy	fairly difficult	fairly difficult
consent pbtained	male	40s	sducator	High school	Part-time	Bachelor’s	Yes	No	Yes	No	Yes	No	Yes	nothing in particular		mainly droplet infections and contact infections	viruses do not multiply in food	one year after inoculation becomes possible	No	Yes	No	No	Yes	No	No	Yes	Yes	No	somewhat unreliable	neither	somewhat unreliable	somewhat unreliable	neither	neither	somewhat unreliable	neither	fairly difficult	fairly difficult	fairly difficult	fairly difficult	fairly easy	fairly easy	fairly difficult	fairly easy	fairly difficult	fairly easy	fairly easy	fairly easy	fairly easy
consent pbtained	male	50s	sducator	Elementary school	Full-time	Bachelor’s	No	No	No	No	No	No	Yes	nothing in particular		mainly droplet infections and contact infections	viruses can grow on their own,	Immediately after inoculation becomes possible	Yes	Yes	Yes	No	Yes	Yes	No	No	No	Yes	reliable	reliable	somewhat reliable	untrusted	somewhat reliable	neither	neither	neither	very easy	very easy	fairly easy	fairly easy	fairly easy	fairly easy	fairly easy	fairly easy	fairly easy	fairly easy	very easy	fairly easy	fairly easy
consent pbtained	male	50s	sducator	Elementary school	Full-time	Bachelor’s	Yes	No	No	No	No	No	Yes	nothing in particular		mainly droplet infections and contact infections	viruses can grow on their own,	Immediately after inoculation becomes possible	No	Yes	Yes	Yes	Yes	No	No	No	No	Yes	somewhat unreliable	neither	somewhat reliable	somewhat reliable	somewhat reliable	somewhat unreliable	somewhat reliable	somewhat unreliable	fairly difficult	fairly difficult	fairly difficult	fairly easy	fairly easy	fairly easy	fairly difficult	fairly easy	fairly easy	fairly difficult	fairly difficult	fairly difficult	fairly difficult
consent pbtained	female	50s	sducator	University	Full-time	Doctorate	Yes	Yes	Yes	Yes	Yes	Yes	No	nothing in particular		mainly droplet infections and contact infections	viruses can grow on their own,	will not inoculate	No	Yes	Yes	Yes	Yes	No	No	Yes	Yes	Yes	neither	neither	neither	neither	neither	somewhat reliable	neither	neither	fairly difficult	fairly difficult	fairly easy	fairly easy	fairly easy	fairly easy	fairly easy	fairly easy	fairly difficult	fairly difficult	fairly difficult	fairly easy	fairly easy
consent pbtained	female	30s	sducator	Middle school	Full-time	Bachelor’s	Yes	No	No	No	No	No	No	nothing in particular		mainly droplet infections and contact infections	viruses can grow on their own,	six months after inoculation becomes possible	No	Yes	Yes	Yes	Yes	No	No	No	Yes	Yes	neither	reliable	somewhat reliable	somewhat reliable	somewhat reliable	neither	somewhat unreliable	neither	fairly difficult	fairly difficult	fairly difficult	fairly easy	fairly easy	fairly easy	fairly easy	fairly easy	fairly easy	fairly difficult	fairly difficult	fairly easy	fairly easy
consent pbtained	female	60s	sducator	Elementary school	Fixed-term		Yes	No	No	No	Yes	Yes	Yes	nothing in particular		mainly droplet infections and contact infections	viruses do not multiply in food	will not inoculate	No	Yes	Yes	No	Yes	No	No	Yes	No	Yes	neither	neither	neither	neither	somewhat reliable	somewhat reliable	neither	neither	fairly easy	fairly easy	fairly difficult	fairly difficult	fairly easy	very easy	fairly difficult	very easy	fairly easy	fairly difficult	fairly difficult	fairly difficult	fairly easy
consent pbtained	female	40s	sducator	High school	Full-time	Bachelor’s	Yes	Yes	Yes	Yes	Yes	No	Yes	nothing in particular		mainly droplet infections and contact infections	bacteria cannot grow on their own	one year after inoculation becomes possible	Yes	Yes	Yes	Yes	Yes	Yes	No	Yes	Yes	Yes	reliable	reliable	reliable	neither	somewhat reliable	somewhat reliable	neither	neither	fairly easy	fairly easy	fairly easy	fairly easy	fairly easy	fairly easy	fairly easy	fairly easy	fairly easy	fairly easy	fairly easy	fairly easy	fairly easy
consent pbtained	male	40s	sducator	Middle school	Full-time	Bachelor’s	Yes	Yes	No	No	No	Yes	Yes	nothing in particular		mainly droplet infections and contact infections	bacteria cannot grow on their own	will not inoculate	No	Yes	Yes	Yes	Yes	No	Yes	Yes	Yes	No	neither	neither	somewhat reliable	somewhat reliable	somewhat reliable	neither	neither	somewhat reliable	fairly easy	fairly easy	fairly difficult	fairly difficult	fairly easy	fairly easy	fairly difficult	fairly easy	fairly easy	fairly easy	fairly easy	fairly difficult	fairly easy
consent pbtained	male	60s	sducator	Elementary school	Full-time	Bachelor’s	Yes	Yes	No	No	No	No	Yes	nothing in particular		mainly droplet infections and contact infections	bacteria cannot grow on their own	six months after inoculation becomes possible	No	Yes	Yes	Yes	Yes	Yes	No	Yes	No	Yes	neither	somewhat reliable	somewhat reliable	somewhat reliable	somewhat reliable	neither	neither	neither	fairly difficult	fairly difficult	fairly difficult	fairly easy	fairly easy	fairly easy	fairly difficult	fairly easy	fairly difficult	very difficult	very difficult	fairly difficult	fairly difficult
consent pbtained	female	40s	sducator	High school	Full-time	Bachelor’s	No	Yes	Yes	Yes	No	No	Yes	nothing in particular		mainly droplet infections and contact infections	viruses can grow on their own,	one year after inoculation becomes possible	No	Yes	Yes	No	Yes	No	Yes	Yes	Yes	Yes	somewhat reliable	somewhat reliable	somewhat reliable	somewhat reliable	somewhat reliable	neither	neither	somewhat reliable	fairly difficult	fairly difficult	fairly difficult	fairly difficult	fairly easy	fairly easy	fairly easy	fairly easy	fairly difficult	fairly difficult	fairly difficult	fairly difficult	fairly difficult
consent pbtained	male	60s	sducator	High school	Full-time	Bachelor’s	Yes	Yes	No	Yes	Yes	Yes	Yes	nothing in particular		mainly droplet infections and contact infections	viruses do not multiply in food	six months after inoculation becomes possible	No	Yes	Yes	Yes	Yes	No	No	Yes	No	Yes	neither	neither	neither	somewhat unreliable	somewhat reliable	neither	neither	neither	fairly easy	fairly easy	fairly difficult	fairly easy	very easy	very easy	fairly easy	very easy	fairly easy	fairly easy	fairly difficult	fairly difficult	fairly easy
consent pbtained	male	40s	sducator	University	Full-time	Doctorate	Yes	No	No	No	Yes	No	Yes	nothing in particular		mainly droplet infections and contact infections	viruses are larger than bacteria	one year after inoculation becomes possible	Yes	Yes	Yes	No	Yes	Yes	Yes	Yes	No	No	neither	neither	neither	neither	neither	somewhat unreliable	somewhat unreliable	neither	fairly easy	fairly easy	fairly easy	fairly difficult	fairly easy	fairly easy	fairly easy	fairly easy	fairly easy	fairly difficult	fairly easy	fairly easy	fairly easy
consent pbtained	male	60s	sducator	High school	Part-time	Master’s	Yes	Yes	Yes	Yes	Yes	Yes	No	nothing in particular		mainly droplet infections and contact infections	bacteria cannot grow on their own	six months after inoculation becomes possible	No	Yes	Yes	Yes	Yes	No	No	Yes	No	No	neither	neither	neither	neither	somewhat reliable	neither	somewhat unreliable	neither	fairly difficult	fairly easy	fairly difficult	fairly difficult	fairly difficult	very easy	fairly difficult	fairly difficult	fairly difficult	fairly difficult	very difficult	fairly difficult	fairly difficult
consent pbtained	female	30s	sducator	Middle school	Full-time	Master’s	Yes	Yes	No	No	No	No	Yes	nothing in particular		mainly droplet infections and contact infections	viruses can grow on their own,	one year after inoculation becomes possible	Yes	Yes	Yes	Yes	Yes	No	No	Yes	No	No	somewhat unreliable	somewhat reliable	somewhat reliable	somewhat unreliable	somewhat reliable	neither	neither	somewhat reliable	fairly easy	fairly easy	fairly easy	fairly easy	fairly easy	fairly easy	fairly easy	fairly easy	fairly easy	fairly easy	fairly easy	fairly easy	fairly easy
consent pbtained	female	40s	sducator	Middle school	Full-time	Bachelor’s	Yes	Yes	No	No	Yes	No	Yes	nothing in particular		mainly droplet infections and contact infections	viruses can grow on their own,	Immediately after inoculation becomes possible	No	Yes	Yes	Yes	Yes	Yes	No	Yes	Yes	Yes	reliable	reliable	reliable	somewhat unreliable	reliable	reliable	untrusted	reliable	fairly easy	fairly easy	fairly easy	fairly easy	fairly easy	fairly easy	fairly easy	fairly easy	very difficult	fairly difficult	fairly easy	fairly difficult	fairly easy
consent pbtained	female	40s	sducator	Middle school	Full-time	Bachelor’s	Yes	No	No	No	Yes	Yes	Yes	nothing in particular		mainly droplet infections and contact infections	viruses can grow on their own,	Immediately after inoculation becomes possible	No	Yes	Yes	No	Yes	No	No	Yes	No	Yes	neither	somewhat reliable	somewhat reliable	neither	reliable	somewhat reliable	neither	neither	fairly easy	fairly easy	fairly easy	fairly difficult	fairly easy	fairly easy	fairly easy	fairly easy	fairly difficult	fairly easy	fairly difficult	fairly easy	fairly easy
consent pbtained	male	60s	sducator	University	Part-time	Bachelor’s	Yes	No	No	No	No	No	Yes	nothing in particular		mainly droplet infections and contact infections	bacteria cannot grow on their own	Immediately after inoculation becomes possible	No	Yes	Yes	No	Yes	Yes	Yes	No	No	No	somewhat unreliable	somewhat reliable	somewhat unreliable	somewhat unreliable	neither	somewhat unreliable	somewhat reliable	somewhat reliable	fairly difficult	very difficult	fairly difficult	fairly difficult	fairly difficult	very easy	very difficult	fairly easy	fairly difficult	very difficult	fairly difficult	fairly easy	fairly difficult
consent pbtained	male	50s	sducator	High school	Full-time	Bachelor’s	Yes	No	No	No	No	No	Yes	nothing in particular		mainly droplet infections and contact infections	viruses do not multiply in food	will not inoculate	No	No	Yes	No	No	No	No	No	No	No	untrusted	untrusted	neither	neither	neither	neither	somewhat unreliable	neither	fairly easy	fairly easy	fairly difficult	very difficult	fairly easy	very easy	fairly easy	fairly difficult	don’t know	fairly difficult	fairly difficult	fairly difficult	fairly difficult
consent pbtained	male	50s	sducator	Elementary school	Full-time	Bachelor’s	Yes	Yes	Yes	Yes	Yes	Yes	No	nothing in particular		mainly droplet infections and contact infections	viruses are larger than bacteria	will not inoculate	No	Yes	Yes	No	Yes	Yes	Yes	Yes	Yes	No	untrusted	untrusted	somewhat unreliable	neither	somewhat reliable	somewhat unreliable	neither	neither	fairly easy	fairly easy	fairly easy	fairly easy	fairly easy	fairly easy	fairly difficult	fairly difficult	fairly easy	fairly easy	fairly difficult	fairly easy	fairly difficult
consent pbtained	female	60s	sducator	Middle school	Full-time	Bachelor’s	Yes	No	No	No	No	No	Yes	nothing in particular		mainly droplet infections and contact infections	viruses do not multiply in food	one year after inoculation becomes possible	No	Yes	Yes	Yes	Yes	Yes	No	Yes	Yes	Yes	somewhat unreliable	neither	somewhat reliable	somewhat reliable	neither	neither	somewhat reliable	neither	fairly easy	fairly difficult	fairly difficult	very difficult	fairly easy	very easy	very difficult	fairly easy	fairly difficult	fairly difficult	fairly difficult	fairly difficult	fairly difficult
consent pbtained	female	50s	sducator	High school	Full-time	Bachelor’s	Yes	No	No	No	No	Yes	No	nothing in particular		mainly droplet infections and contact infections	bacteria cannot grow on their own	six months after inoculation becomes possible	No	Yes	Yes	Yes	Yes	Yes	Yes	Yes	Yes	No	somewhat unreliable	somewhat reliable	somewhat unreliable	somewhat unreliable	somewhat reliable	somewhat unreliable	somewhat unreliable	somewhat reliable	fairly easy	fairly easy	fairly easy	fairly easy	fairly easy	fairly easy	fairly easy	fairly easy	fairly easy	fairly easy	fairly difficult	fairly easy	fairly easy
consent pbtained	female	30s	sducator	Elementary school	Full-time	Bachelor’s	Yes	Yes	No	No	No	No	No	nothing in particular		mainly droplet infections and contact infections	viruses can grow on their own,	Immediately after inoculation becomes possible	No	Yes	Yes	Yes	Yes	Yes	Yes	Yes	Yes	Yes	somewhat unreliable	somewhat unreliable	neither	somewhat unreliable	somewhat reliable	neither	untrusted	neither	fairly difficult	fairly difficult	fairly difficult	fairly easy	fairly easy	very easy	fairly difficult	fairly easy	fairly easy	fairly difficult	fairly difficult	fairly difficult	fairly difficult
consent pbtained	female	50s	sducator	High school	Full-time	Bachelor’s	Yes	Yes	No	No	No	No	Yes	nothing in particular		mainly droplet infections and contact infections	viruses do not multiply in food	Immediately after inoculation becomes possible	No	Yes	Yes	Yes	Yes	No	No	No	No	Yes	reliable	reliable	reliable	somewhat reliable	reliable	neither	neither	somewhat reliable	very easy	very easy	very easy	fairly difficult	very easy	very easy	very easy	very easy	very easy	fairly easy	fairly difficult	fairly easy	very easy
consent pbtained	female	20s	sducator	High school	Part-time	Master’s	Yes	Yes	No	No	No	No	No	nothing in particular		mainly droplet infections and contact infections	viruses can grow on their own,	six months after inoculation becomes possible	No	Yes	Yes	Yes	Yes	Yes	No	Yes	Yes	Yes	neither	somewhat reliable	somewhat reliable	neither	somewhat reliable	neither	somewhat unreliable	neither	fairly difficult	fairly difficult	very difficult	fairly difficult	fairly easy	very easy	fairly difficult	fairly easy	very difficult	fairly difficult	fairly difficult	very difficult	fairly easy
consent pbtained	male	60s	sducator	Elementary school	Full-time	Bachelor’s	Yes	Yes	No	No	No	No	Yes	nothing in particular		mainly droplet infections and contact infections	viruses do not multiply in food	Immediately after inoculation becomes possible	No	Yes	Yes	No	Yes	Yes	Yes	Yes	No	No	somewhat unreliable	somewhat unreliable	somewhat reliable	somewhat reliable	somewhat reliable	neither	somewhat reliable	neither	fairly difficult	fairly difficult	fairly difficult	fairly easy	fairly easy	very difficult	don’t know	fairly easy	fairly difficult	fairly difficult	fairly easy	fairly easy	fairly easy
consent pbtained	male	50s	sducator	Middle school	Full-time	Bachelor’s	Yes	No	No	No	Yes	Yes	Yes	nothing in particular		mainly droplet infections and contact infections	bacteria cannot grow on their own	six months after inoculation becomes possible	No	Yes	Yes	Yes	Yes	No	Yes	Yes	Yes	Yes	untrusted	somewhat reliable	somewhat reliable	somewhat reliable	somewhat reliable	neither	untrusted	neither	fairly easy	fairly easy	fairly difficult	fairly easy	fairly easy	fairly easy	fairly difficult	fairly easy	fairly easy	fairly easy	fairly easy	fairly easy	fairly easy
consent pbtained	female	30s	sducator	Elementary school	Full-time	Bachelor’s	Yes	No	No	No	No	No	Yes	nothing in particular		mainly droplet infections and contact infections	viruses can grow on their own,	Immediately after inoculation becomes possible	No	Yes	Yes	Yes	Yes	Yes	Yes	Yes	No	Yes	somewhat reliable	somewhat reliable	somewhat reliable	somewhat reliable	somewhat reliable	neither	neither	somewhat reliable	fairly difficult	fairly difficult	fairly difficult	fairly difficult	fairly difficult	very easy	fairly difficult	fairly difficult	fairly easy	fairly difficult	fairly difficult	fairly difficult	fairly difficult
consent pbtained	female	60s	sducator	University	Part-time	Bachelor’s	Yes	Yes	No	Yes	Yes	No	No	nothing in particular		mainly droplet infections and contact infections	viruses do not multiply in food	Immediately after inoculation becomes possible	No	Yes	Yes	Yes	Yes	No	No	Yes	Yes	Yes	neither	somewhat reliable	somewhat reliable	somewhat reliable	reliable	neither	somewhat unreliable	neither	very easy	very easy	very easy	very easy	very easy	very easy	very easy	very easy	very easy	very easy	very easy	fairly easy	very easy
consent pbtained	female	50s	sducator	University	Full-time	Doctorate	Yes	No	No	No	Yes	Yes	Yes	nothing in particular		mainly droplet infections and contact infections	viruses do not multiply in food	will not inoculate	No	Yes	Yes	Yes	Yes	No	No	No	Yes	Yes	untrusted	untrusted	somewhat reliable	somewhat unreliable	neither	neither	untrusted	neither	fairly easy	fairly easy	fairly difficult	fairly easy	very easy	fairly easy	very easy	fairly difficult	very easy	fairly easy	fairly difficult	fairly easy	fairly easy
consent pbtained	male	50s	sducator	High school	Full-time	Bachelor’s	Yes	Yes	No	No	No	No	No	nothing in particular		mainly droplet infections and contact infections	bacteria cannot grow on their own	will not inoculate	Yes	Yes	Yes	No	Yes	Yes	Yes	Yes	No	No	somewhat unreliable	somewhat unreliable	neither	neither	somewhat reliable	neither	somewhat unreliable	somewhat unreliable	don’t know	don’t know	don’t know	very difficult	don’t know	don’t know	don’t know	don’t know	don’t know	don’t know	don’t know	don’t know	don’t know
consent pbtained	male	60s	sducator	High school	Full-time	Bachelor’s	Yes	No	No	No	No	No	No	nothing in particular		mainly droplet infections and contact infections	bacteria cannot grow on their own	Immediately after inoculation becomes possible	No	Yes	Yes	Yes	Yes	Yes	Yes	Yes	Yes	Yes	untrusted	untrusted	neither	neither	somewhat reliable	neither	somewhat unreliable	somewhat unreliable	fairly difficult	fairly easy	fairly easy	fairly easy	fairly difficult	very easy	fairly difficult	fairly easy	fairly difficult	fairly difficult	fairly difficult	fairly easy	fairly difficult
consent pbtained	male	60s	sducator	High school	Full-time	Master’s	Yes	Yes	No	No	No	No	Yes	nothing in particular		mainly droplet infections and contact infections	viruses can grow on their own,	Immediately after inoculation becomes possible	Yes	Yes	Yes	Yes	Yes	Yes	Yes	Yes	Yes	Yes	somewhat unreliable	somewhat reliable	somewhat reliable	somewhat reliable	reliable	neither	somewhat reliable	somewhat reliable	fairly easy	very easy	fairly easy	fairly difficult	fairly easy	fairly easy	fairly difficult	fairly difficult	fairly difficult	fairly easy	fairly difficult	fairly easy	fairly easy
consent pbtained	male	60s	sducator	High school	Full-time	Bachelor’s	Yes	Yes	No	No	Yes	No	No	nothing in particular		mainly droplet infections and contact infections	viruses can grow on their own,	six months after inoculation becomes possible	No	Yes	Yes	No	No	No	No	No	Yes	Yes	somewhat reliable	somewhat reliable	somewhat reliable	neither	neither	neither	neither	somewhat reliable	fairly difficult	fairly difficult	fairly easy	fairly easy	fairly easy	fairly easy	fairly difficult	fairly easy	fairly easy	fairly difficult	fairly difficult	fairly difficult	fairly difficult
consent pbtained	male	50s	sducator	Middle school	Full-time	Bachelor’s	Yes	Yes	No	No	No	No	No	nothing in particular		mainly droplet infections and contact infections	viruses do not multiply in food	six months after inoculation becomes possible	No	Yes	Yes	No	Yes	No	No	No	No	No	somewhat unreliable	neither	somewhat reliable	neither	somewhat reliable	somewhat reliable	neither	somewhat reliable	fairly easy	fairly easy	very easy	very easy	very easy	fairly easy	fairly easy	fairly easy	fairly easy	fairly easy	fairly easy	fairly easy	fairly difficult
consent pbtained	male	40s	sducator	Vocational school/junior college	Full-time	Master’s	No	Yes	No	Yes	No	Yes	Yes	nothing in particular		mainly droplet infections and contact infections	bacteria cannot grow on their own	two years after inoculation becomes possible	No	Yes	Yes	Yes	Yes	No	No	Yes	Yes	Yes	somewhat unreliable	somewhat reliable	somewhat reliable	untrusted	reliable	neither	untrusted	somewhat reliable	fairly easy	fairly easy	fairly easy	very easy	very easy	very easy	fairly difficult	very easy	very easy	fairly easy	fairly easy	fairly easy	fairly easy
consent pbtained	female	50s	sducator	Elementary school	Full-time	Bachelor’s	Yes	Yes	No	No	No	No	Yes	nothing in particular		mainly droplet infections and contact infections	viruses can grow on their own,	six months after inoculation becomes possible	No	Yes	Yes	Yes	Yes	Yes	No	Yes	No	No	somewhat unreliable	untrusted	somewhat reliable	somewhat reliable	somewhat reliable	neither	neither	neither	fairly easy	fairly easy	fairly easy	fairly easy	fairly easy	fairly easy	fairly difficult	fairly easy	fairly easy	fairly easy	fairly difficult	fairly easy	fairly difficult
consent pbtained	female	50s	sducator	Elementary school	Fixed-term		Yes	Yes	No	Yes	No	No	Yes	nothing in particular		mainly droplet infections and contact infections	viruses can grow on their own,	will not inoculate	No	Yes	Yes	Yes	Yes	No	No	Yes	No	No	neither	neither	neither	neither	neither	neither	neither	neither	fairly difficult	fairly difficult	fairly easy	fairly difficult	fairly easy	very easy	fairly easy	fairly difficult	fairly difficult	fairly difficult	fairly difficult	fairly difficult	fairly easy
consent pbtained	male	50s	sducator	Middle school	Full-time	Bachelor’s	Yes	No	No	No	No	No	Yes	nothing in particular		mainly droplet infections and contact infections	viruses do not multiply in food	six months after inoculation becomes possible	No	Yes	No	No	No	No	No	Yes	No	Yes	neither	neither	somewhat unreliable	somewhat unreliable	somewhat reliable	somewhat unreliable	somewhat unreliable	somewhat unreliable	fairly easy	fairly easy	fairly easy	fairly easy	fairly easy	fairly easy	fairly easy	fairly easy	fairly easy	fairly difficult	fairly difficult	fairly easy	fairly easy
consent pbtained	male	50s	sducator	University	Full-time	Doctorate	No	Yes	No	Yes	No	No	Yes	nothing in particular		mainly droplet infections and contact infections	viruses do not multiply in food	Immediately after inoculation becomes possible	Yes	Yes	Yes	Yes	Yes	Yes	No	Yes	Yes	Yes	somewhat reliable	somewhat reliable	somewhat reliable	neither	somewhat reliable	neither	neither	neither	fairly difficult	fairly easy	fairly easy	fairly difficult	fairly easy	fairly easy	fairly difficult	fairly easy	fairly difficult	fairly difficult	fairly difficult	fairly difficult	fairly easy
consent pbtained	male	50s	sducator	Elementary school	Full-time	Bachelor’s	Yes	Yes	No	No	No	No	Yes	nothing in particular		mainly droplet infections and contact infections	viruses can grow on their own,	Immediately after inoculation becomes possible	No	Yes	Yes	Yes	Yes	Yes	Yes	Yes	Yes	Yes	neither	somewhat reliable	somewhat reliable	neither	neither	neither	neither	neither	fairly easy	fairly easy	fairly difficult	fairly difficult	fairly easy	fairly easy	fairly easy	fairly easy	fairly easy	fairly easy	fairly difficult	fairly difficult	fairly easy
consent pbtained	male	50s	sducator	High school	Full-time	Bachelor’s	Yes	No	No	No	No	No	No	nothing in particular		mainly droplet infections and contact infections	viruses do not multiply in food	six months after inoculation becomes possible	No	Yes	Yes	No	Yes	Yes	Yes	No	No	Yes	untrusted	untrusted	neither	neither	neither	neither	neither	neither	don’t know	don’t know	don’t know	don’t know	don’t know	don’t know	don’t know	don’t know	don’t know	don’t know	don’t know	don’t know	don’t know
consent pbtained	female	20s	sducator	Elementary school	Full-time	Bachelor’s	Yes	No	No	No	Yes	No	Yes	nothing in particular		mainly droplet infections and contact infections	viruses can grow on their own,	one year after inoculation becomes possible	No	Yes	Yes	Yes	Yes	Yes	Yes	Yes	Yes	Yes	somewhat reliable	somewhat reliable	neither	neither	somewhat reliable	somewhat reliable	neither	neither	fairly easy	fairly difficult	fairly difficult	fairly easy	fairly easy	fairly easy	fairly difficult	fairly easy	fairly easy	fairly difficult	fairly easy	fairly difficult	fairly easy
consent pbtained	female	50s	sducator	Elementary school	Full-time	Bachelor’s	Yes	Yes	No	No	No	No	Yes	nothing in particular		mainly droplet infections and contact infections	viruses can grow on their own,	Immediately after inoculation becomes possible	No	Yes	Yes	Yes	Yes	No	No	Yes	No	Yes	untrusted	somewhat reliable	somewhat reliable	somewhat reliable	somewhat reliable	somewhat reliable	untrusted	somewhat reliable	fairly easy	fairly easy	fairly easy	very difficult	fairly easy	fairly easy	fairly easy	fairly easy	fairly easy	fairly easy	fairly easy	fairly easy	fairly easy
consent pbtained	female	50s	sducator	High school	Full-time	Bachelor’s	Yes	Yes	No	Yes	Yes	No	Yes	nothing in particular		mainly droplet infections and contact infections	viruses can grow on their own,	six months after inoculation becomes possible	No	Yes	Yes	Yes	Yes	No	No	Yes	No	Yes	somewhat reliable	somewhat reliable	somewhat reliable	somewhat unreliable	neither	neither	neither	neither	fairly easy	fairly difficult	fairly difficult	very difficult	fairly easy	very easy	fairly difficult	fairly easy	fairly difficult	fairly easy	fairly easy	fairly easy	fairly easy
consent pbtained	male	60s	sducator	Middle school	Full-time	Bachelor’s	Yes	Yes	No	No	No	No	Yes	nothing in particular		mainly droplet infections and contact infections	bacteria cannot grow on their own	Immediately after inoculation becomes possible	Yes	Yes	Yes	No	No	No	No	Yes	No	No	somewhat reliable	somewhat reliable	somewhat reliable	neither	neither	somewhat unreliable	untrusted	neither	fairly easy	fairly easy	fairly easy	fairly easy	very easy	fairly easy	fairly easy	fairly easy	very easy	fairly easy	fairly easy	fairly easy	fairly easy
consent pbtained	male	50s	sducator	High school	Full-time	Bachelor’s	Yes	Yes	Yes	Yes	No	No	Yes	nothing in particular		mainly droplet infections and contact infections	viruses can grow on their own,	Immediately after inoculation becomes possible	Yes	Yes	Yes	Yes	Yes	Yes	Yes	Yes	Yes	Yes	neither	neither	somewhat reliable	somewhat reliable	neither	neither	neither	somewhat reliable	don’t know	don’t know	don’t know	don’t know	don’t know	fairly easy	don’t know	fairly easy	don’t know	don’t know	don’t know	don’t know	fairly easy
consent pbtained	male	40s	sducator	Elementary school	Full-time	Bachelor’s	Yes	Yes	Yes	Yes	Yes	Yes	Yes	nothing in particular		mainly droplet infections and contact infections	bacteria cannot grow on their own	one year after inoculation becomes possible	No	Yes	Yes	Yes	Yes	Yes	Yes	No	No	Yes	somewhat reliable	somewhat reliable	somewhat reliable	somewhat reliable	somewhat reliable	somewhat reliable	somewhat reliable	somewhat reliable	fairly difficult	fairly difficult	fairly easy	fairly difficult	fairly easy	fairly easy	fairly easy	fairly easy	fairly easy	fairly easy	fairly easy	fairly easy	fairly easy
consent pbtained	male	30s	sducator	Elementary school	Full-time	Bachelor’s	Yes	No	No	No	No	No	Yes	nothing in particular		mainly droplet infections and contact infections	viruses do not multiply in food	six months after inoculation becomes possible	No	Yes	Yes	No	Yes	No	No	Yes	No	Yes	neither	neither	neither	neither	neither	neither	neither	neither	fairly difficult	fairly difficult	fairly difficult	fairly difficult	fairly easy	very easy	fairly difficult	fairly difficult	fairly difficult	fairly difficult	fairly difficult	fairly difficult	fairly difficult
consent pbtained	male	50s	sducator	High school	Full-time	Bachelor’s	Yes	Yes	No	No	Yes	Yes	Yes	Yes	radio	mainly droplet infections and contact infections	bacteria cannot grow on their own	one year after inoculation becomes possible	No	Yes	Yes	Yes	Yes	No	Yes	Yes	No	No	somewhat unreliable	somewhat reliable	somewhat reliable	somewhat reliable	somewhat reliable	somewhat reliable	somewhat reliable	somewhat reliable	fairly difficult	fairly easy	fairly difficult	fairly difficult	very easy	very easy	fairly difficult	very easy	fairly easy	very difficult	fairly difficult	fairly easy	very easy
consent pbtained	male	60s	sducator	University	Part-time	Doctorate	Yes	Yes	No	No	No	No	No	nothing in particular		mainly droplet infections and contact infections	bacteria cannot grow on their own	six months after inoculation becomes possible	No	Yes	Yes	Yes	Yes	No	Yes	Yes	Yes	Yes	untrusted	somewhat reliable	somewhat reliable	somewhat reliable	somewhat reliable	somewhat reliable	neither	somewhat reliable	very easy	very easy	very easy	very easy	very easy	very easy	fairly easy	very easy	very easy	very easy	very easy	fairly easy	very easy
consent pbtained	male	30s	sducator	Elementary school	Full-time	Bachelor’s	Yes	No	No	No	No	No	No	nothing in particular		mainly droplet infections and contact infections	viruses can grow on their own,	will not inoculate	No	Yes	Yes	No	Yes	Yes	Yes	Yes	No	Yes	somewhat reliable	somewhat reliable	somewhat reliable	somewhat reliable	somewhat reliable	somewhat reliable	somewhat reliable	somewhat reliable	fairly difficult	fairly difficult	fairly difficult	fairly easy	fairly difficult	very easy	fairly difficult	fairly easy	fairly easy	fairly difficult	fairly easy	fairly easy	fairly easy
consent pbtained	male	40s	sducator	High school	Full-time	Master’s	Yes	No	No	No	No	No	Yes	nothing in particular		mainly droplet infections and contact infections	viruses can grow on their own,	Immediately after inoculation becomes possible	Yes	Yes	Yes	Yes	Yes	Yes	Yes	Yes	Yes	Yes	untrusted	somewhat reliable	neither	somewhat unreliable	reliable	untrusted	neither	somewhat reliable	fairly difficult	very easy	fairly easy	fairly easy	fairly easy	fairly easy	fairly easy	very easy	fairly easy	fairly difficult	fairly easy	fairly easy	fairly easy
consent pbtained	male	60s	sducator	High school	Full-time	Bachelor’s	Yes	Yes	No	No	No	Yes	Yes	nothing in particular		mainly droplet infections and contact infections	viruses can grow on their own,	six months after inoculation becomes possible	No	Yes	Yes	Yes	Yes	Yes	No	No	No	No	untrusted	untrusted	somewhat unreliable	somewhat unreliable	neither	neither	neither	somewhat unreliable	fairly easy	fairly easy	fairly easy	fairly easy	fairly easy	fairly easy	fairly easy	fairly easy	fairly easy	fairly easy	fairly easy	very easy	fairly easy
consent pbtained	male	60s	sducator	Middle school	Part-time	Bachelor’s	Yes	No	Yes	No	No	No	Yes	nothing in particular		mainly droplet infections and contact infections	viruses do not multiply in food	one year after inoculation becomes possible	No	No	Yes	No	Yes	Yes	No	No	No	No	somewhat unreliable	somewhat unreliable	neither	neither	neither	somewhat unreliable	somewhat unreliable	neither	very easy	fairly easy	fairly easy	fairly easy	fairly difficult	very easy	fairly difficult	fairly easy	fairly easy	fairly easy	fairly difficult	fairly difficult	fairly easy
consent pbtained	female	30s	sducator	Elementary school	Full-time	Bachelor’s	Yes	No	No	No	No	No	Yes	nothing in particular		mainly droplet infections and contact infections	viruses can grow on their own,	six months after inoculation becomes possible	No	Yes	Yes	Yes	Yes	Yes	Yes	Yes	Yes	Yes	somewhat reliable	neither	somewhat reliable	somewhat reliable	neither	neither	neither	somewhat reliable	fairly difficult	fairly easy	fairly difficult	fairly difficult	fairly easy	very easy	fairly difficult	fairly difficult	fairly difficult	fairly difficult	fairly difficult	fairly difficult	fairly difficult
consent pbtained	male	50s	sducator	University	Part-time	Master’s	No	Yes	Yes	Yes	No	No	Yes	nothing in particular		mainly droplet infections and contact infections	viruses can grow on their own,	Immediately after inoculation becomes possible	No	Yes	Yes	Yes	No	No	No	No	Yes	Yes	untrusted	neither	neither	neither	somewhat reliable	somewhat unreliable	neither	somewhat reliable	very difficult	fairly difficult	fairly difficult	fairly difficult	fairly difficult	very easy	fairly difficult	fairly difficult	fairly difficult	fairly difficult	very difficult	fairly difficult	fairly difficult
consent pbtained	male	40s	sducator	Middle school	Fixed-term	Bachelor’s	Yes	Yes	No	No	No	Yes	No	nothing in particular		mainly droplet infections and contact infections	viruses can grow on their own,	Immediately after inoculation becomes possible	No	Yes	Yes	No	Yes	No	No	Yes	No	No	untrusted	neither	neither	neither	neither	neither	neither	neither	fairly easy	fairly difficult	fairly easy	fairly difficult	fairly difficult	very easy	fairly difficult	fairly difficult	fairly difficult	fairly difficult	fairly difficult	fairly difficult	fairly difficult
consent pbtained	male	50s	sducator	High school	Full-time	Bachelor’s	Yes	No	No	No	No	Yes	No	nothing in particular		mainly droplet infections and contact infections	viruses can grow on their own,	six months after inoculation becomes possible	No	Yes	Yes	Yes	Yes	No	No	Yes	No	Yes	neither	neither	somewhat reliable	somewhat reliable	somewhat reliable	neither	somewhat unreliable	neither	fairly easy	fairly difficult	fairly difficult	fairly easy	very easy	fairly easy	fairly easy	very easy	fairly easy	very difficult	fairly difficult	fairly difficult	very easy
consent pbtained	male	50s	sducator	High school	Full-time	Bachelor’s	Yes	No	No	No	Yes	Yes	No	nothing in particular		mainly droplet infections and contact infections	viruses do not multiply in food	six months after inoculation becomes possible	No	Yes	Yes	Yes	Yes	No	No	No	No	No	somewhat unreliable	neither	neither	somewhat unreliable	neither	neither	untrusted	neither	fairly easy	fairly easy	fairly difficult	fairly easy	fairly easy	fairly easy	fairly difficult	fairly easy	fairly easy	very difficult	fairly difficult	very difficult	fairly easy
consent pbtained	male	50s	sducator	High school	Full-time	Bachelor’s	Yes	No	No	No	No	No	No	nothing in particular		mainly droplet infections and contact infections	viruses can grow on their own,	six months after inoculation becomes possible	No	Yes	Yes	Yes	Yes	Yes	Yes	No	No	No	neither	somewhat reliable	neither	neither	somewhat reliable	somewhat unreliable	somewhat unreliable	somewhat reliable	fairly easy	fairly difficult	fairly difficult	fairly difficult	fairly difficult	very easy	fairly difficult	fairly easy	fairly easy	fairly easy	very easy	fairly easy	very easy
consent pbtained	male	50s	sducator	High school	Full-time	Bachelor’s	Yes	Yes	Yes	Yes	Yes	Yes	Yes	nothing in particular		mainly droplet infections and contact infections	viruses can grow on their own,	Immediately after inoculation becomes possible	No	Yes	Yes	Yes	Yes	Yes	No	Yes	No	Yes	somewhat unreliable	somewhat reliable	somewhat reliable	somewhat reliable	somewhat reliable	somewhat reliable	somewhat reliable	somewhat reliable	fairly easy	fairly easy	fairly difficult	fairly difficult	fairly easy	fairly easy	fairly difficult	fairly easy	fairly difficult	fairly easy	fairly easy	fairly easy	fairly easy
consent pbtained	male	30s	sducator	Vocational school/junior college	Fixed-term	Bachelor’s	Yes	No	No	No	No	No	Yes	nothing in particular		mainly droplet infections and contact infections	viruses do not multiply in food	Immediately after inoculation becomes possible	No	No	Yes	Yes	Yes	No	No	No	No	No	somewhat reliable	somewhat reliable	somewhat unreliable	somewhat unreliable	somewhat unreliable	somewhat reliable	somewhat reliable	somewhat reliable	fairly difficult	very difficult	fairly difficult	fairly difficult	fairly difficult	very difficult	very difficult	fairly difficult	fairly difficult	fairly easy	fairly difficult	fairly difficult	fairly difficult
consent pbtained	female	20s	sducator	Elementary school	Part-time	Bachelor’s	Yes	Yes	No	No	No	No	Yes	nothing in particular		mainly droplet infections and contact infections	viruses can grow on their own,	will not inoculate	Yes	Yes	Yes	Yes	Yes	Yes	Yes	Yes	No	Yes	untrusted	untrusted	neither	somewhat reliable	somewhat reliable	somewhat reliable	neither	neither	fairly easy	fairly difficult	fairly difficult	fairly difficult	fairly easy	fairly easy	fairly easy	fairly difficult	fairly difficult	fairly difficult	fairly difficult	fairly easy	very difficult
consent pbtained	male	40s	sducator	High school	Full-time	Master’s	Yes	No	Yes	No	No	No	No	nothing in particular		mainly droplet infections and contact infections	viruses do not multiply in food	will not inoculate	No	Yes	No	Yes	Yes	No	No	No	Yes	Yes	somewhat unreliable	somewhat unreliable	neither	untrusted	somewhat reliable	somewhat unreliable	neither	somewhat reliable	fairly difficult	fairly difficult	very difficult	fairly difficult	very easy	very easy	very difficult	very easy	fairly easy	fairly difficult	fairly easy	fairly easy	fairly easy
consent pbtained	male	30s	sducator	High school	Full-time	Master’s	Yes	Yes	Yes	Yes	Yes	No	Yes	nothing in particular		mainly droplet infections and contact infections	viruses do not multiply in food	one year after inoculation becomes possible	Yes	Yes	Yes	Yes	Yes	Yes	Yes	Yes	Yes	Yes	neither	neither	neither	neither	neither	neither	neither	neither	fairly difficult	fairly difficult	fairly difficult	fairly difficult	fairly difficult	very easy	fairly difficult	fairly difficult	fairly difficult	fairly difficult	fairly difficult	fairly difficult	fairly difficult
consent pbtained	male	50s	sducator	University	Full-time	Master’s	Yes	Yes	Yes	Yes	Yes	Yes	Yes	nothing in particular		mainly droplet infections and contact infections	bacteria cannot grow on their own	will not inoculate	No	Yes	Yes	Yes	Yes	No	No	Yes	Yes	Yes	neither	neither	neither	neither	neither	neither	neither	neither	fairly easy	fairly easy	fairly easy	fairly easy	fairly easy	fairly easy	fairly difficult	fairly easy	fairly easy	fairly difficult	fairly easy	fairly difficult	fairly difficult
consent pbtained	male	50s	sducator	High school	Full-time	Master’s	Yes	Yes	No	No	No	No	Yes	nothing in particular		mainly droplet infections and contact infections	viruses do not multiply in food	Immediately after inoculation becomes possible	No	Yes	Yes	Yes	Yes	No	No	Yes	No	No	neither	neither	neither	neither	neither	neither	neither	neither	fairly easy	fairly easy	fairly easy	fairly easy	fairly easy	fairly easy	fairly difficult	fairly easy	fairly easy	fairly easy	fairly easy	fairly easy	fairly easy
consent pbtained	female	40s	sducator	Vocational school/junior college	Full-time	Bachelor’s	Yes	Yes	Yes	No	Yes	Yes	Yes	nothing in particular		mainly droplet infections and contact infections	viruses can grow on their own,	will not inoculate	No	No	Yes	Yes	Yes	Yes	Yes	Yes	Yes	Yes	neither	neither	neither	neither	neither	neither	neither	neither	fairly easy	fairly easy	fairly difficult	fairly easy	fairly easy	fairly easy	fairly easy	fairly easy	fairly easy	fairly easy	fairly easy	fairly easy	fairly easy
consent pbtained	male	50s	sducator	High school	Full-time	Bachelor’s	Yes	Yes	No	No	No	No	Yes	nothing in particular		mainly droplet infections and contact infections	viruses can grow on their own,	one year after inoculation becomes possible	No	Yes	Yes	No	Yes	No	No	Yes	No	Yes	somewhat reliable	somewhat unreliable	somewhat reliable	somewhat reliable	somewhat reliable	somewhat unreliable	somewhat unreliable	somewhat reliable	fairly easy	fairly easy	fairly easy	fairly easy	fairly easy	fairly easy	fairly difficult	fairly easy	fairly easy	fairly easy	fairly easy	fairly easy	fairly easy
consent pbtained	male	60s	sducator	Elementary school	Full-time	Bachelor’s	Yes	No	No	No	No	No	No	nothing in particular		mainly droplet infections and contact infections	viruses do not multiply in food	Immediately after inoculation becomes possible	No	Yes	Yes	Yes	Yes	Yes	Yes	Yes	No	No	somewhat unreliable	somewhat unreliable	neither	neither	somewhat reliable	somewhat unreliable	somewhat unreliable	somewhat unreliable	fairly easy	fairly easy	very difficult	very easy	very easy	very easy	fairly easy	very easy	very easy	fairly easy	fairly easy	fairly difficult	fairly easy
consent pbtained	male	50s	sducator	High school	Full-time	Bachelor’s	Yes	Yes	No	No	No	No	Yes	nothing in particular		mainly droplet infections and contact infections	viruses do not multiply in food	Immediately after inoculation becomes possible	No	Yes	Yes	Yes	Yes	No	No	Yes	Yes	No	neither	somewhat reliable	somewhat reliable	somewhat unreliable	somewhat reliable	neither	neither	somewhat reliable	fairly easy	fairly easy	fairly easy	fairly difficult	fairly easy	fairly easy	fairly easy	fairly easy	fairly easy	fairly difficult	fairly difficult	fairly easy	fairly easy
consent pbtained	male	60s	sducator	University	Full-time	Master’s	Yes	Yes	No	Yes	Yes	Yes	Yes	nothing in particular		mainly droplet infections and contact infections	viruses do not multiply in food	six months after inoculation becomes possible	No	Yes	Yes	No	Yes	No	No	Yes	No	Yes	untrusted	neither	neither	neither	neither	neither	neither	neither	fairly easy	fairly easy	fairly difficult	fairly difficult	very easy	very easy	fairly difficult	very easy	fairly easy	fairly easy	fairly easy	fairly difficult	fairly easy
consent pbtained	male	50s	sducator	High school	Full-time	Bachelor’s	Yes	Yes	No	No	No	No	Yes	nothing in particular		mainly droplet infections and contact infections	viruses do not multiply in food	will not inoculate	No	Yes	Yes	Yes	Yes	No	No	Yes	Yes	Yes	somewhat reliable	somewhat reliable	somewhat reliable	neither	somewhat reliable	neither	neither	somewhat reliable	fairly easy	fairly easy	fairly easy	fairly difficult	very easy	fairly easy	fairly easy	very easy	fairly easy	fairly difficult	fairly difficult	fairly easy	fairly easy
consent pbtained	male	40s	sducator	Vocational school/junior college	Full-time	Bachelor’s	No	No	No	No	No	Yes	No	nothing in particular		mainly droplet infections and contact infections	viruses can grow on their own,	Immediately after inoculation becomes possible	Yes	Yes	Yes	Yes	Yes	No	Yes	Yes	Yes	No	neither	neither	somewhat reliable	somewhat reliable	neither	neither	neither	neither	fairly easy	fairly easy	very easy	fairly easy	fairly easy	very easy	fairly easy	fairly difficult	fairly easy	fairly easy	fairly easy	fairly easy	very easy
consent pbtained	male	40s	sducator	Middle school	Full-time	Bachelor’s	Yes	Yes	No	Yes	No	Yes	Yes	nothing in particular		mainly droplet infections and contact infections	viruses do not multiply in food	Immediately after inoculation becomes possible	No	Yes	Yes	Yes	Yes	No	No	Yes	Yes	Yes	untrusted	somewhat unreliable	neither	neither	somewhat reliable	neither	neither	neither	very easy	very easy	very easy	very easy	very easy	very easy	very easy	fairly easy	fairly easy	very easy	fairly easy	fairly easy	very easy
consent pbtained	male	30s	sducator	High school	Full-time	Bachelor’s	Yes	No	No	No	No	No	Yes	nothing in particular		mainly droplet infections and contact infections	viruses do not multiply in food	one year after inoculation becomes possible	No	Yes	Yes	Yes	Yes	No	No	No	Yes	Yes	neither	neither	neither	neither	neither	neither	neither	neither	fairly easy	fairly difficult	very difficult	fairly difficult	fairly difficult	fairly easy	fairly easy	very difficult	very difficult	fairly difficult	fairly difficult	fairly easy	fairly difficult
consent pbtained	male	60s	sducator	Elementary school	Full-time	Bachelor’s	Yes	Yes	No	No	No	Yes	Yes	nothing in particular		mainly droplet infections and contact infections	viruses do not multiply in food	Immediately after inoculation becomes possible	No	Yes	Yes	No	Yes	No	No	No	No	No	somewhat reliable	somewhat reliable	somewhat reliable	somewhat reliable	somewhat reliable	neither	neither	neither	fairly easy	fairly difficult	fairly difficult	fairly easy	fairly easy	very easy	fairly easy	fairly easy	fairly difficult	fairly easy	fairly difficult	fairly easy	fairly easy
consent pbtained	male	40s	sducator	Elementary school	Full-time	Bachelor’s	Yes	Yes	Yes	Yes	Yes	No	Yes	nothing in particular		mainly droplet infections and contact infections	viruses can grow on their own,	will not inoculate	No	Yes	Yes	Yes	Yes	Yes	Yes	Yes	No	Yes	neither	neither	neither	neither	neither	neither	neither	neither	fairly easy	fairly easy	fairly easy	fairly easy	fairly easy	fairly easy	fairly easy	fairly easy	fairly easy	fairly easy	fairly easy	fairly easy	fairly easy
consent pbtained	female	20s	sducator	Elementary school	Full-time	Master’s	No	No	No	No	No	No	Yes	nothing in particular		mainly droplet infections and contact infections	viruses can grow on their own,	one year after inoculation becomes possible	Yes	Yes	Yes	Yes	Yes	No	No	Yes	No	Yes	somewhat unreliable	somewhat unreliable	somewhat unreliable	somewhat unreliable	somewhat unreliable	somewhat unreliable	somewhat unreliable	somewhat unreliable	very difficult	very difficult	very difficult	very difficult	fairly difficult	very difficult	fairly difficult	very difficult	very difficult	fairly difficult	very difficult	fairly difficult	fairly easy
consent pbtained	male	60s	sducator	High school	Part-time	Bachelor’s	Yes	No	No	No	No	No	Yes	nothing in particular		mainly droplet infections and contact infections	viruses can grow on their own,	Immediately after inoculation becomes possible	No	Yes	Yes	No	No	No	No	Yes	No	No	neither	neither	neither	neither	somewhat reliable	neither	neither	somewhat reliable	fairly easy	fairly easy	fairly easy	fairly easy	fairly easy	fairly easy	fairly easy	fairly easy	fairly easy	fairly difficult	fairly difficult	fairly easy	fairly easy
consent pbtained	female	40s	sducator	Vocational school/junior college	Fixed-term	Bachelor’s	No	Yes	No	No	No	No	Yes	nothing in particular		mainly droplet infections and contact infections	viruses do not multiply in food	will not inoculate	Yes	Yes	Yes	Yes	Yes	Yes	Yes	Yes	Yes	Yes	neither	neither	somewhat reliable	neither	neither	neither	somewhat reliable	somewhat reliable	don’t know	don’t know	don’t know	don’t know	don’t know	don’t know	don’t know	don’t know	don’t know	don’t know	don’t know	don’t know	don’t know
consent pbtained	male	60s	sducator	Elementary school	Full-time	Bachelor’s	Yes	Yes	Yes	No	No	No	Yes	nothing in particular		mainly droplet infections and contact infections	viruses can grow on their own,	six months after inoculation becomes possible	No	Yes	Yes	No	Yes	No	No	Yes	Yes	Yes	somewhat unreliable	somewhat reliable	somewhat reliable	neither	reliable	reliable	somewhat unreliable	neither	very easy	very easy	fairly difficult	fairly easy	very easy	very easy	fairly difficult	very easy	very easy	fairly difficult	fairly difficult	fairly difficult	very easy
consent pbtained	male	50s	sducator	University	Full-time	Doctorate	No	No	No	No	No	No	Yes	nothing in particular		mainly droplet infections and contact infections	viruses do not multiply in food	Immediately after inoculation becomes possible	No	Yes	Yes	Yes	Yes	No	No	No	No	Yes	neither	neither	neither	neither	neither	neither	somewhat unreliable	neither	very easy	fairly easy	fairly difficult	very easy	very easy	very easy	fairly easy	very easy	very easy	fairly easy	very easy	fairly easy	very easy
consent pbtained	male	50s	sducator	Elementary school	Full-time	Bachelor’s	Yes	Yes	No	No	Yes	No	Yes	nothing in particular		mainly droplet infections and contact infections	viruses do not multiply in food	will not inoculate	No	Yes	Yes	Yes	Yes	Yes	No	Yes	No	Yes	neither	neither	neither	somewhat unreliable	neither	neither	neither	neither	fairly easy	fairly difficult	fairly difficult	fairly difficult	fairly difficult	very easy	fairly difficult	fairly easy	fairly difficult	fairly difficult	fairly difficult	fairly difficult	fairly difficult
consent pbtained	male	30s	sducator	High school	Full-time	Master’s	Yes	No	No	No	No	No	Yes	nothing in particular		mainly droplet infections and contact infections	bacteria cannot grow on their own	one year after inoculation becomes possible	Yes	Yes	Yes	No	Yes	Yes	Yes	Yes	No	Yes	neither	neither	neither	somewhat reliable	somewhat reliable	somewhat reliable	somewhat reliable	neither	fairly easy	fairly easy	fairly easy	fairly easy	fairly easy	fairly easy	fairly easy	fairly easy	fairly easy	fairly easy	fairly easy	fairly easy	fairly easy
consent pbtained	male	50s	sducator	Elementary school	Full-time	Bachelor’s	Yes	Yes	No	Yes	Yes	Yes	Yes	nothing in particular		mainly droplet infections and contact infections	viruses do not multiply in food	six months after inoculation becomes possible	No	Yes	Yes	No	Yes	No	No	Yes	Yes	No	neither	somewhat reliable	somewhat reliable	somewhat reliable	somewhat reliable	neither	neither	somewhat reliable	fairly difficult	very easy	fairly easy	very easy	very easy	very easy	fairly difficult	fairly easy	fairly easy	very easy	very easy	fairly difficult	very easy
consent pbtained	female	40s	sducator	University	Full-time	Doctorate	Yes	Yes	No	Yes	Yes	Yes	Yes	nothing in particular		mainly droplet infections and contact infections	viruses can grow on their own,	will not inoculate	No	Yes	Yes	Yes	Yes	No	No	Yes	No	Yes	somewhat unreliable	somewhat unreliable	somewhat unreliable	untrusted	somewhat reliable	neither	untrusted	neither	fairly easy	fairly easy	fairly easy	very easy	fairly easy	very easy	fairly easy	fairly easy	fairly easy	fairly easy	fairly easy	fairly easy	fairly easy
consent pbtained	female	50s	sducator	University	Part-time	Bachelor’s	Yes	Yes	No	No	No	Yes	No	nothing in particular		mainly droplet infections and contact infections	viruses can grow on their own,	six months after inoculation becomes possible	Yes	Yes	Yes	Yes	Yes	Yes	Yes	Yes	Yes	Yes	neither	neither	neither	neither	neither	neither	neither	neither	fairly easy	fairly difficult	fairly difficult	fairly difficult	fairly easy	fairly easy	fairly difficult	fairly easy	fairly difficult	fairly difficult	fairly difficult	fairly difficult	fairly easy
consent pbtained	male	50s	sducator	High school	Full-time	Bachelor’s	Yes	No	No	No	No	No	Yes	nothing in particular		mainly droplet infections and contact infections	bacteria cannot grow on their own	will not inoculate	No	Yes	Yes	No	Yes	No	No	No	No	No	neither	neither	somewhat reliable	neither	somewhat reliable	neither	neither	neither	fairly easy	fairly difficult	fairly easy	fairly easy	fairly easy	fairly easy	fairly easy	fairly easy	fairly easy	fairly difficult	fairly easy	fairly difficult	fairly easy
consent pbtained	female	60s	sducator	University	Part-time	Doctorate	Yes	Yes	No	Yes	Yes	No	Yes	nothing in particular		mainly droplet infections and contact infections	viruses do not multiply in food	two years after inoculation becomes possible	No	Yes	Yes	Yes	Yes	Yes	Yes	No	Yes	Yes	untrusted	untrusted	neither	neither	neither	neither	neither	neither	fairly easy	fairly easy	fairly easy	fairly easy	very easy	very easy	fairly easy	very easy	fairly easy	fairly easy	fairly easy	fairly difficult	very easy
consent pbtained	male	50s	sducator	High school	Full-time	Bachelor’s	Yes	No	No	No	No	No	Yes	nothing in particular		mainly droplet infections and contact infections	viruses can grow on their own,	Immediately after inoculation becomes possible	No	No	Yes	No	No	No	No	No	No	Yes	untrusted	somewhat reliable	somewhat reliable	somewhat reliable	somewhat reliable	somewhat reliable	somewhat reliable	somewhat reliable	fairly easy	fairly easy	fairly difficult	fairly easy	fairly easy	very easy	very difficult	fairly easy	fairly easy	fairly difficult	fairly difficult	fairly easy	fairly easy
consent pbtained	male	50s	sducator	Vocational school/junior college	Full-time	Doctorate	Yes	No	No	No	No	Yes	Yes	nothing in particular		mainly droplet infections and contact infections	viruses do not multiply in food	Immediately after inoculation becomes possible	No	Yes	Yes	Yes	Yes	Yes	Yes	Yes	Yes	Yes	somewhat reliable	neither	somewhat reliable	somewhat unreliable	neither	somewhat unreliable	somewhat unreliable	reliable	fairly easy	fairly easy	fairly difficult	very easy	very easy	very easy	fairly difficult	very easy	very easy	fairly easy	fairly easy	fairly easy	very easy
consent pbtained	male	50s	sducator	Middle school	Full-time	Bachelor’s	Yes	Yes	No	No	No	No	Yes	nothing in particular		mainly droplet infections and contact infections	viruses can grow on their own,	six months after inoculation becomes possible	No	Yes	Yes	Yes	Yes	Yes	Yes	Yes	Yes	Yes	somewhat reliable	somewhat reliable	somewhat reliable	somewhat reliable	somewhat reliable	neither	somewhat reliable	somewhat reliable	fairly easy	fairly easy	fairly difficult	fairly easy	fairly easy	fairly easy	fairly difficult	fairly easy	fairly easy	fairly difficult	fairly difficult	fairly difficult	fairly easy
consent pbtained	male	40s	sducator	High school	Full-time	Master’s	Yes	Yes	Yes	Yes	No	No	Yes	nothing in particular		mainly droplet infections and contact infections	bacteria cannot grow on their own	six months after inoculation becomes possible	No	Yes	Yes	Yes	Yes	Yes	Yes	Yes	Yes	Yes	untrusted	neither	somewhat reliable	neither	somewhat reliable	somewhat reliable	somewhat reliable	somewhat reliable	fairly difficult	fairly difficult	fairly easy	fairly easy	fairly difficult	fairly easy	fairly easy	fairly easy	fairly easy	fairly difficult	fairly difficult	fairly easy	fairly difficult
consent pbtained	male	50s	sducator	Middle school	Full-time	Bachelor’s	Yes	Yes	No	No	No	No	Yes	nothing in particular		mainly droplet infections and contact infections	viruses can grow on their own,	six months after inoculation becomes possible	No	Yes	Yes	Yes	Yes	No	No	Yes	Yes	Yes	neither	somewhat reliable	somewhat reliable	somewhat reliable	neither	neither	neither	somewhat reliable	fairly easy	fairly difficult	fairly easy	fairly difficult	fairly easy	very easy	fairly easy	fairly easy	fairly difficult	fairly difficult	fairly difficult	fairly difficult	fairly easy
consent pbtained	female	40s	sducator	Middle school	Full-time	Bachelor’s	Yes	Yes	No	No	No	No	Yes	nothing in particular		mainly droplet infections and contact infections	viruses can grow on their own,	Immediately after inoculation becomes possible	No	Yes	Yes	Yes	Yes	Yes	Yes	Yes	Yes	Yes	somewhat unreliable	neither	neither	neither	somewhat reliable	neither	somewhat unreliable	somewhat reliable	fairly easy	fairly easy	fairly easy	fairly easy	fairly difficult	fairly easy	fairly difficult	very easy	fairly easy	fairly difficult	fairly difficult	fairly easy	fairly difficult
consent pbtained	male	50s	sducator	High school	Part-time	Master’s	Yes	Yes	No	No	No	Yes	Yes	nothing in particular		mainly droplet infections and contact infections	bacteria cannot grow on their own	one year after inoculation becomes possible	No	No	Yes	No	Yes	No	Yes	Yes	Yes	Yes	somewhat unreliable	somewhat unreliable	somewhat unreliable	untrusted	somewhat reliable	neither	somewhat reliable	neither	very difficult	fairly difficult	don’t know	fairly easy	fairly difficult	very difficult	very difficult	fairly easy	very difficult	very difficult	fairly difficult	fairly difficult	fairly easy
consent pbtained	male	60s	sducator	Elementary school	Full-time	Master’s	Yes	Yes	No	Yes	No	Yes	Yes	nothing in particular		mainly droplet infections and contact infections	viruses can grow on their own,	Immediately after inoculation becomes possible	No	Yes	Yes	No	Yes	No	No	Yes	Yes	Yes	somewhat reliable	somewhat reliable	somewhat reliable	somewhat reliable	somewhat reliable	somewhat unreliable	neither	somewhat reliable	don’t know	fairly easy	fairly easy	fairly easy	fairly easy	fairly easy	fairly easy	fairly easy	fairly easy	fairly easy	fairly easy	fairly easy	fairly easy
consent pbtained	male	50s	sducator	University	Full-time	Doctorate	No	No	No	No	No	No	Yes	nothing in particular		mainly droplet infections and contact infections	viruses do not multiply in food	one year after inoculation becomes possible	No	Yes	Yes	Yes	Yes	Yes	Yes	Yes	No	Yes	neither	neither	neither	somewhat unreliable	neither	neither	somewhat unreliable	neither	fairly easy	fairly easy	fairly easy	fairly difficult	fairly easy	very easy	fairly easy	fairly easy	fairly easy	fairly easy	fairly easy	fairly easy	fairly easy
consent pbtained	male	50s	sducator	Elementary school	Full-time	Bachelor’s	No	No	No	No	Yes	No	Yes	nothing in particular		mainly droplet infections and contact infections	viruses can grow on their own,	Immediately after inoculation becomes possible	No	Yes	Yes	Yes	Yes	No	No	Yes	Yes	Yes	somewhat reliable	somewhat unreliable	neither	neither	somewhat reliable	neither	somewhat unreliable	somewhat unreliable	fairly difficult	fairly easy	fairly easy	fairly easy	fairly easy	fairly easy	fairly easy	fairly easy	fairly easy	fairly difficult	fairly difficult	fairly difficult	fairly difficult
consent pbtained	male	50s	sducator	University	Full-time	Master’s	Yes	Yes	Yes	Yes	Yes	Yes	Yes	nothing in particular		mainly droplet infections and contact infections	viruses do not multiply in food	one year after inoculation becomes possible	No	Yes	Yes	Yes	Yes	Yes	Yes	Yes	No	Yes	untrusted	untrusted	somewhat unreliable	untrusted	somewhat reliable	neither	neither	neither	very difficult	fairly difficult	fairly easy	very easy	fairly easy	fairly easy	fairly easy	fairly easy	very easy	fairly difficult	fairly difficult	fairly easy	very easy
consent pbtained	male	50s	sducator	High school	Full-time	Master’s	Yes	Yes	Yes	Yes	No	Yes	No	nothing in particular		mainly droplet infections and contact infections	viruses can grow on their own,	Immediately after inoculation becomes possible	No	No	Yes	No	Yes	No	No	No	No	No	neither	neither	neither	neither	neither	neither	neither	neither	fairly difficult	fairly difficult	fairly difficult	fairly difficult	fairly easy	fairly easy	fairly difficult	fairly easy	fairly easy	fairly difficult	fairly difficult	fairly difficult	fairly difficult
consent pbtained	male	40s	sducator	University	Full-time	Doctorate	Yes	Yes	Yes	No	No	No	Yes	nothing in particular		mainly droplet infections and contact infections	viruses can grow on their own,	will not inoculate	No	Yes	Yes	Yes	Yes	Yes	Yes	Yes	Yes	Yes	somewhat unreliable	somewhat reliable	neither	somewhat unreliable	neither	somewhat unreliable	somewhat unreliable	neither	fairly difficult	fairly difficult	fairly difficult	fairly difficult	fairly easy	very easy	fairly difficult	fairly easy	fairly difficult	fairly difficult	fairly easy	fairly easy	fairly difficult
consent pbtained	female	50s	sducator	Vocational school/junior college	Full-time	Doctorate	Yes	Yes	No	Yes	No	Yes	No	nothing in particular		mainly droplet infections and contact infections	viruses can grow on their own,	Immediately after inoculation becomes possible	Yes	Yes	Yes	Yes	Yes	No	No	Yes	Yes	Yes	somewhat unreliable	somewhat unreliable	neither	neither	somewhat reliable	somewhat unreliable	untrusted	somewhat reliable	very easy	very easy	fairly difficult	fairly difficult	fairly easy	fairly easy	fairly easy	fairly easy	fairly easy	fairly easy	fairly difficult	fairly difficult	fairly easy
consent pbtained	male	40s	sducator	High school	Full-time	Bachelor’s	Yes	No	No	No	No	No	Yes	nothing in particular		mainly droplet infections and contact infections	viruses do not multiply in food	six months after inoculation becomes possible	No	Yes	Yes	No	Yes	Yes	No	No	Yes	Yes	neither	neither	neither	somewhat unreliable	somewhat reliable	somewhat unreliable	somewhat unreliable	somewhat unreliable	fairly easy	fairly easy	fairly easy	very easy	fairly easy	fairly easy	fairly difficult	fairly easy	fairly easy	fairly difficult	very easy	fairly easy	very easy
consent pbtained	male	40s	sducator	Middle school	Full-time	Bachelor’s	Yes	No	No	No	No	No	Yes	nothing in particular		mainly droplet infections and contact infections	viruses can grow on their own,	six months after inoculation becomes possible	No	Yes	Yes	No	Yes	Yes	Yes	Yes	Yes	Yes	somewhat reliable	somewhat reliable	reliable	somewhat reliable	somewhat reliable	neither	somewhat reliable	somewhat reliable	fairly easy	fairly easy	fairly easy	fairly easy	fairly easy	fairly easy	fairly easy	fairly easy	fairly easy	fairly easy	fairly easy	fairly easy	fairly easy
consent pbtained	male	50s	sducator	Vocational school/junior college	Full-time	Master’s	Yes	No	No	No	No	Yes	No	nothing in particular		mainly droplet infections and contact infections	viruses are larger than bacteria	six months after inoculation becomes possible	No	Yes	Yes	Yes	Yes	Yes	No	No	No	No	neither	somewhat reliable	somewhat reliable	somewhat reliable	somewhat reliable	somewhat reliable	neither	neither	fairly easy	fairly easy	fairly easy	fairly easy	fairly easy	fairly easy	fairly easy	fairly easy	fairly easy	fairly easy	fairly difficult	fairly easy	fairly easy
consent pbtained	male	60s	sducator	High school	Fixed-term	Bachelor’s	Yes	No	No	No	No	No	No	nothing in particular		mainly droplet infections and contact infections	viruses do not multiply in food	will not inoculate	No	Yes	Yes	Yes	Yes	Yes	Yes	No	No	Yes	neither	neither	somewhat reliable	somewhat reliable	somewhat reliable	somewhat reliable	neither	neither	fairly easy	fairly easy	fairly difficult	fairly easy	fairly easy	fairly easy	fairly easy	fairly easy	fairly easy	fairly difficult	fairly easy	fairly difficult	fairly easy
consent pbtained	male	50s	sducator	University	Full-time	Doctorate	No	No	No	No	No	No	Yes	nothing in particular		mainly droplet infections and contact infections	viruses do not multiply in food	Immediately after inoculation becomes possible	No	Yes	Yes	No	Yes	No	No	Yes	No	Yes	neither	neither	somewhat unreliable	somewhat unreliable	somewhat reliable	neither	neither	neither	very easy	very easy	very easy	very difficult	very easy	very easy	fairly easy	fairly easy	fairly easy	fairly easy	fairly difficult	fairly easy	very easy
consent pbtained	male	60s	sducator	Elementary school	Full-time	Bachelor’s	No	No	No	No	No	Yes	Yes	nothing in particular		mainly droplet infections and contact infections	viruses do not multiply in food	will not inoculate	No	Yes	Yes	Yes	Yes	No	No	Yes	No	Yes	untrusted	untrusted	somewhat reliable	untrusted	somewhat unreliable	neither	neither	neither	fairly difficult	fairly easy	very difficult	fairly difficult	fairly difficult	very easy	fairly difficult	fairly easy	very difficult	fairly difficult	don’t know	fairly difficult	fairly difficult
consent pbtained	male	40s	sducator	University	Part-time	Doctorate	Yes	No	No	No	No	No	Yes	nothing in particular		mainly droplet infections and contact infections	viruses do not multiply in food	Immediately after inoculation becomes possible	No	Yes	Yes	No	Yes	No	No	No	Yes	Yes	somewhat reliable	somewhat reliable	somewhat unreliable	untrusted	somewhat reliable	somewhat unreliable	untrusted	neither	fairly easy	fairly easy	fairly easy	fairly easy	fairly easy	fairly easy	fairly easy	fairly easy	fairly easy	fairly difficult	fairly easy	fairly difficult	fairly easy
consent pbtained	male	30s	sducator	Middle school	Full-time	Bachelor’s	Yes	No	No	No	No	No	Yes	nothing in particular		mainly droplet infections and contact infections	viruses can grow on their own,	six months after inoculation becomes possible	Yes	Yes	Yes	Yes	Yes	Yes	Yes	Yes	Yes	Yes	somewhat reliable	somewhat reliable	somewhat reliable	somewhat reliable	somewhat reliable	somewhat reliable	somewhat reliable	somewhat reliable	fairly easy	fairly easy	fairly easy	fairly easy	fairly easy	fairly easy	fairly easy	fairly easy	fairly easy	fairly easy	fairly easy	fairly easy	fairly easy
consent pbtained	male	60s	sducator	Middle school	Fixed-term	Bachelor’s	No	Yes	No	No	No	Yes	Yes	nothing in particular		mainly droplet infections and contact infections	viruses can grow on their own,	Immediately after inoculation becomes possible	No	Yes	Yes	Yes	Yes	No	No	Yes	Yes	Yes	reliable	neither	somewhat unreliable	untrusted	reliable	neither	neither	neither	fairly easy	fairly easy	fairly easy	fairly easy	fairly easy	very easy	fairly easy	fairly easy	fairly easy	fairly difficult	fairly difficult	very difficult	fairly easy
consent pbtained	male	50s	sducator	Elementary school	Full-time	Bachelor’s	Yes	Yes	No	No	No	No	Yes	nothing in particular		mainly droplet infections and contact infections	viruses can grow on their own,	six months after inoculation becomes possible	No	Yes	Yes	Yes	Yes	No	No	No	No	Yes	somewhat unreliable	somewhat unreliable	neither	neither	neither	somewhat unreliable	somewhat unreliable	neither	fairly easy	fairly easy	fairly easy	fairly difficult	fairly easy	fairly easy	fairly easy	very easy	fairly difficult	fairly easy	fairly easy	fairly easy	fairly easy
consent pbtained	male	40s	sducator	Elementary school	Full-time	Bachelor’s	Yes	No	No	No	No	No	Yes	nothing in particular		sexually transmitted diseases,	viruses can grow on their own,	Immediately after inoculation becomes possible	No	Yes	Yes	Yes	Yes	Yes	Yes	Yes	No	Yes	untrusted	untrusted	somewhat reliable	untrusted	untrusted	untrusted	untrusted	untrusted	fairly difficult	fairly difficult	fairly difficult	fairly difficult	fairly difficult	very easy	fairly difficult	fairly difficult	fairly difficult	fairly difficult	fairly difficult	fairly difficult	fairly difficult
consent pbtained	male	30s	sducator	High school	Full-time	Bachelor’s	Yes	No	No	No	No	No	Yes	nothing in particular		mainly droplet infections and contact infections	viruses can grow on their own,	Immediately after inoculation becomes possible	No	No	Yes	Yes	Yes	No	No	Yes	No	No	reliable	reliable	somewhat reliable	somewhat unreliable	neither	untrusted	untrusted	untrusted	very easy	very easy	very easy	very easy	very easy	very easy	very easy	very easy	very easy	very easy	very easy	fairly easy	very easy
consent pbtained	male	50s	sducator	Vocational school/junior college	Full-time	Bachelor’s	Yes	Yes	No	No	Yes	No	Yes	nothing in particular		mainly droplet infections and contact infections	viruses can grow on their own,	Immediately after inoculation becomes possible	No	No	Yes	No	Yes	No	No	Yes	Yes	Yes	somewhat unreliable	somewhat unreliable	somewhat unreliable	somewhat unreliable	neither	neither	somewhat unreliable	neither	fairly easy	very easy	fairly easy	fairly easy	very easy	fairly easy	fairly easy	very easy	very easy	fairly easy	very easy	very easy	fairly easy
consent pbtained	female	30s	sducator	Elementary school	Full-time	Bachelor’s	Yes	No	No	No	No	No	Yes	nothing in particular		mainly droplet infections and contact infections	viruses can grow on their own,	one year after inoculation becomes possible	No	Yes	Yes	Yes	Yes	No	No	Yes	Yes	Yes	somewhat reliable	somewhat reliable	somewhat unreliable	somewhat unreliable	somewhat unreliable	somewhat unreliable	untrusted	untrusted	very easy	very easy	fairly easy	very easy	fairly easy	fairly easy	fairly easy	very easy	fairly easy	very easy	fairly easy	fairly easy	fairly easy
consent pbtained	female	40s	sducator	Elementary school	Part-time	Bachelor’s	Yes	No	No	No	No	No	Yes	nothing in particular		mainly droplet infections and contact infections	viruses can grow on their own,	one year after inoculation becomes possible	No	Yes	Yes	Yes	Yes	No	No	Yes	No	Yes	somewhat reliable	somewhat reliable	somewhat reliable	neither	somewhat reliable	neither	neither	somewhat reliable	fairly easy	fairly difficult	fairly difficult	fairly difficult	fairly easy	fairly easy	fairly difficult	fairly easy	fairly easy	fairly difficult	fairly difficult	fairly difficult	fairly easy
consent pbtained	male	30s	sducator	High school	Full-time	Master’s	Yes	Yes	Yes	No	No	No	Yes	nothing in particular		mainly droplet infections and contact infections	viruses do not multiply in food	six months after inoculation becomes possible	Yes	Yes	Yes	Yes	Yes	Yes	Yes	Yes	No	Yes	somewhat reliable	somewhat reliable	somewhat reliable	somewhat unreliable	neither	neither	somewhat reliable	somewhat reliable	fairly easy	very easy	fairly difficult	fairly difficult	fairly easy	fairly easy	fairly difficult	fairly easy	fairly difficult	fairly easy	fairly easy	fairly difficult	fairly difficult
consent pbtained	male	60s	sducator	Elementary school	Full-time	Bachelor’s	Yes	Yes	No	No	No	No	Yes	nothing in particular		mainly droplet infections and contact infections	viruses do not multiply in food	two years after inoculation becomes possible	Yes	Yes	Yes	Yes	Yes	No	No	Yes	No	Yes	somewhat unreliable	somewhat unreliable	neither	neither	neither	neither	neither	neither	fairly easy	fairly easy	fairly easy	fairly easy	fairly difficult	fairly easy	fairly easy	fairly easy	fairly easy	fairly difficult	fairly difficult	fairly difficult	fairly easy
consent pbtained	male	60s	sducator	High school	Full-time	Bachelor’s	Yes	No	No	No	No	No	Yes	nothing in particular		mainly droplet infections and contact infections	viruses are larger than bacteria	one year after inoculation becomes possible	No	Yes	Yes	No	Yes	No	No	Yes	No	Yes	untrusted	untrusted	somewhat reliable	untrusted	somewhat reliable	somewhat reliable	somewhat reliable	somewhat reliable	fairly easy	fairly easy	very easy	fairly easy	very easy	very easy	very easy	very easy	very easy	fairly easy	fairly easy	fairly difficult	fairly easy
consent pbtained	male	50s	sducator	Middle school	Full-time	Master’s	Yes	No	Yes	No	Yes	Yes	Yes	nothing in particular		mainly droplet infections and contact infections	viruses do not multiply in food	six months after inoculation becomes possible	Yes	Yes	Yes	Yes	No	No	No	Yes	No	No	neither	somewhat reliable	somewhat reliable	neither	somewhat reliable	somewhat reliable	somewhat reliable	neither	very difficult	very difficult	fairly difficult	very difficult	fairly easy	very easy	fairly difficult	fairly easy	fairly difficult	fairly difficult	fairly difficult	fairly difficult	fairly difficult
consent pbtained	male	50s	sducator	University	Full-time	Doctorate	No	No	No	Yes	Yes	Yes	Yes	nothing in particular		mainly droplet infections and contact infections	viruses can grow on their own,	one year after inoculation becomes possible	No	Yes	Yes	No	Yes	No	No	No	Yes	Yes	somewhat reliable	somewhat reliable	somewhat unreliable	untrusted	somewhat reliable	neither	neither	somewhat reliable	fairly easy	fairly easy	fairly difficult	fairly difficult	fairly easy	fairly easy	fairly difficult	fairly easy	fairly easy	fairly difficult	fairly difficult	fairly difficult	fairly easy
consent pbtained	male	60s	sducator	Vocational school/junior college	Part-time	Bachelor’s	Yes	No	No	No	No	No	Yes	nothing in particular		mainly droplet infections and contact infections	viruses can grow on their own,	will not inoculate	No	Yes	Yes	Yes	Yes	Yes	No	No	No	Yes	somewhat reliable	somewhat reliable	somewhat reliable	somewhat reliable	somewhat reliable	neither	neither	neither	fairly difficult	fairly difficult	don’t know	fairly easy	very easy	very easy	fairly difficult	fairly easy	fairly difficult	fairly difficult	fairly difficult	fairly difficult	fairly easy
consent pbtained	male	60s	sducator	University	Full-time	Doctorate	Yes	No	Yes	Yes	Yes	Yes	Yes	nothing in particular		mainly droplet infections and contact infections	viruses do not multiply in food	six months after inoculation becomes possible	No	Yes	Yes	Yes	Yes	Yes	Yes	Yes	Yes	Yes	somewhat unreliable	somewhat unreliable	somewhat reliable	somewhat unreliable	neither	neither	neither	somewhat reliable	fairly easy	fairly easy	fairly easy	fairly difficult	fairly easy	fairly easy	fairly easy	fairly easy	fairly easy	fairly difficult	fairly easy	fairly easy	fairly easy
consent pbtained	male	30s	sducator	High school	Full-time	Master’s	Yes	No	No	No	No	No	No	nothing in particular		mainly droplet infections and contact infections	viruses do not multiply in food	six months after inoculation becomes possible	No	Yes	Yes	No	Yes	Yes	Yes	Yes	No	No	neither	neither	somewhat unreliable	somewhat unreliable	neither	somewhat unreliable	somewhat unreliable	somewhat unreliable	very difficult	fairly difficult	fairly difficult	fairly difficult	fairly difficult	very difficult	very difficult	fairly easy	fairly difficult	very difficult	very difficult	very difficult	fairly difficult
consent pbtained	male	50s	sducator	Middle school	Full-time	Bachelor’s	No	No	No	No	No	Yes	No	nothing in particular		mainly droplet infections and contact infections	viruses can grow on their own,	Immediately after inoculation becomes possible	Yes	Yes	Yes	No	Yes	No	Yes	Yes	No	Yes	neither	somewhat reliable	somewhat reliable	neither	somewhat reliable	neither	neither	somewhat reliable	fairly easy	fairly easy	fairly easy	fairly easy	fairly easy	fairly easy	fairly easy	fairly easy	fairly easy	fairly difficult	fairly easy	fairly easy	fairly easy
consent pbtained	male	50s	sducator	Middle school	Full-time	Bachelor’s	Yes	Yes	No	Yes	No	No	Yes	nothing in particular		mainly droplet infections and contact infections	bacteria cannot grow on their own	Immediately after inoculation becomes possible	No	Yes	Yes	Yes	Yes	Yes	Yes	Yes	Yes	Yes	somewhat reliable	somewhat reliable	somewhat reliable	somewhat reliable	reliable	somewhat reliable	neither	somewhat reliable	fairly easy	fairly difficult	fairly difficult	fairly easy	very easy	very easy	fairly difficult	very easy	fairly easy	fairly difficult	fairly difficult	fairly difficult	fairly easy
consent pbtained	male	40s	sducator	Vocational school/junior college	Part-time	Bachelor’s	No	No	No	No	Yes	No	Yes	nothing in particular		mainly droplet infections and contact infections	bacteria cannot grow on their own	will not inoculate	No	Yes	Yes	Yes	Yes	No	Yes	No	No	No	neither	neither	somewhat reliable	untrusted	neither	neither	neither	untrusted	very easy	don’t know	don’t know	don’t know	very easy	very easy	don’t know	very easy	don’t know	very easy	very easy	don’t know	don’t know
consent pbtained	male	60s	sducator	High school	Part-time	Master’s	Yes	Yes	Yes	Yes	No	No	Yes	nothing in particular		mainly droplet infections and contact infections	viruses do not multiply in food	will not inoculate	No	Yes	Yes	Yes	Yes	Yes	Yes	No	Yes	Yes	neither	neither	somewhat reliable	neither	neither	neither	neither	neither	fairly easy	fairly easy	fairly easy	fairly easy	fairly easy	fairly easy	fairly easy	fairly easy	fairly easy	fairly easy	fairly easy	fairly easy	fairly easy
consent pbtained	male	50s	sducator	High school	Full-time	Bachelor’s	Yes	Yes	No	No	No	Yes	Yes	nothing in particular		mainly droplet infections and contact infections	viruses can grow on their own,	will not inoculate	No	Yes	Yes	No	No	No	No	Yes	Yes	Yes	neither	neither	somewhat reliable	somewhat reliable	reliable	untrusted	neither	neither	very easy	very easy	very easy	very easy	fairly easy	very easy	very easy	very easy	very easy	very easy	very easy	very easy	very easy
consent pbtained	male	30s	sducator	Middle school	Full-time	Bachelor’s	Yes	Yes	Yes	No	No	No	Yes	nothing in particular		mainly droplet infections and contact infections	viruses can grow on their own,	one year after inoculation becomes possible	No	Yes	Yes	Yes	Yes	No	No	No	No	No	reliable	reliable	reliable	reliable	reliable	reliable	reliable	reliable	very easy	very easy	very easy	very easy	very easy	very easy	very easy	very easy	very easy	fairly easy	very easy	very easy	very easy
consent pbtained	male	40s	sducator	Middle school	Fixed-term	Bachelor’s	Yes	No	No	No	No	No	Yes	nothing in particular		mainly droplet infections and contact infections	viruses can grow on their own,	will not inoculate	No	Yes	Yes	No	Yes	Yes	No	No	No	No	reliable	reliable	neither	neither	reliable	neither	reliable	reliable	very easy	very easy	fairly easy	very easy	very easy	very easy	fairly easy	very easy	very easy	very easy	very easy	very easy	very easy
consent pbtained	female	50s	sducator	High school	Full-time	Bachelor’s	Yes	No	No	No	No	No	Yes	nothing in particular		mainly droplet infections and contact infections	viruses are larger than bacteria	will not inoculate	No	Yes	No	No	Yes	No	No	Yes	Yes	Yes	neither	neither	neither	neither	neither	neither	neither	neither	very easy	very easy	very easy	very easy	very easy	very easy	very easy	very easy	very easy	very easy	very easy	fairly difficult	very easy
consent pbtained	male	50s	sducator	Elementary school	Full-time	Bachelor’s	No	Yes	No	No	Yes	No	Yes	nothing in particular		mainly droplet infections and contact infections	viruses do not multiply in food	Immediately after inoculation becomes possible	No	Yes	Yes	Yes	Yes	Yes	Yes	Yes	Yes	Yes	untrusted	untrusted	neither	somewhat unreliable	neither	neither	somewhat reliable	neither	fairly difficult	very easy	fairly difficult	fairly difficult	fairly difficult	very easy	very difficult	fairly difficult	very easy	fairly difficult	fairly difficult	fairly difficult	very easy
consent pbtained	male	40s	sducator	Elementary school	Full-time	Bachelor’s	Yes	Yes	No	No	No	No	Yes	nothing in particular		mainly droplet infections and contact infections	viruses do not multiply in food	will not inoculate	No	Yes	Yes	No	Yes	Yes	No	No	No	No	reliable	reliable	reliable	reliable	reliable	somewhat reliable	neither	neither	fairly easy	fairly easy	fairly easy	fairly easy	fairly easy	very difficult	fairly easy	fairly easy	fairly easy	fairly easy	fairly easy	fairly easy	fairly easy
consent pbtained	male	40s	sducator	High school	Full-time	Bachelor’s	Yes	No	No	No	No	No	Yes	nothing in particular		mainly droplet infections and contact infections	bacteria cannot grow on their own	two years after inoculation becomes possible	Yes	Yes	Yes	No	Yes	No	No	Yes	Yes	No	untrusted	somewhat reliable	somewhat unreliable	somewhat unreliable	neither	untrusted	somewhat unreliable	somewhat unreliable	fairly difficult	very difficult	very difficult	very difficult	fairly difficult	very easy	very difficult	fairly difficult	fairly easy	fairly difficult	fairly difficult	fairly difficult	fairly easy
consent pbtained	male	50s	sducator	High school	Full-time	Bachelor’s	No	No	No	No	No	No	Yes	nothing in particular		mainly droplet infections and contact infections	viruses do not multiply in food	Immediately after inoculation becomes possible	No	Yes	Yes	Yes	Yes	Yes	No	Yes	No	No	somewhat reliable	somewhat reliable	somewhat reliable	untrusted	somewhat reliable	untrusted	untrusted	somewhat reliable	fairly easy	fairly easy	fairly easy	fairly easy	fairly easy	fairly easy	fairly easy	fairly easy	fairly easy	fairly easy	fairly easy	don’t know	fairly easy
consent pbtained	male	30s	sducator	Middle school	Full-time	Bachelor’s	Yes	No	No	No	Yes	Yes	Yes	nothing in particular		mainly droplet infections and contact infections	bacteria cannot grow on their own	Immediately after inoculation becomes possible	No	Yes	Yes	No	Yes	Yes	No	No	Yes	Yes	somewhat unreliable	somewhat reliable	neither	somewhat reliable	neither	neither	neither	somewhat reliable	fairly easy	fairly easy	fairly difficult	very difficult	fairly difficult	fairly easy	very difficult	fairly difficult	fairly easy	fairly difficult	fairly difficult	fairly difficult	fairly easy
consent pbtained	female	50s	sducator	Middle school	Fixed-term	Bachelor’s	Yes	Yes	Yes	Yes	Yes	Yes	Yes	nothing in particular		mainly droplet infections and contact infections	viruses can grow on their own,	six months after inoculation becomes possible	Yes	Yes	Yes	Yes	Yes	Yes	No	Yes	No	No	somewhat reliable	somewhat reliable	neither	somewhat reliable	reliable	somewhat reliable	somewhat unreliable	neither	fairly difficult	fairly difficult	fairly difficult	fairly easy	fairly easy	fairly easy	fairly difficult	fairly easy	fairly easy	very difficult	fairly easy	very easy	fairly easy
consent pbtained	male	50s	sducator	Elementary school	Full-time	Bachelor’s	Yes	Yes	No	No	No	Yes	Yes	nothing in particular		mainly droplet infections and contact infections	viruses can grow on their own,	Immediately after inoculation becomes possible	No	Yes	Yes	No	Yes	No	No	Yes	Yes	Yes	untrusted	neither	neither	neither	somewhat reliable	neither	neither	neither	very easy	very easy	very easy	very easy	very easy	very easy	very easy	very easy	very easy	very easy	very easy	very easy	very easy
consent pbtained	male	30s	sducator	High school	Full-time	Master’s	Yes	No	No	No	No	No	No	nothing in particular		mainly droplet infections and contact infections	viruses do not multiply in food	Immediately after inoculation becomes possible	No	Yes	Yes	No	No	No	No	Yes	No	No	neither	neither	neither	neither	neither	neither	somewhat unreliable	neither	fairly difficult	fairly difficult	fairly difficult	don’t know	fairly difficult	don’t know	fairly difficult	fairly difficult	don’t know	fairly difficult	fairly difficult	very difficult	don’t know
consent pbtained	female	50s	sducator	Elementary school	Full-time		No	Yes	Yes	No	No	No	No	nothing in particular		mainly droplet infections and contact infections	viruses can grow on their own,	two years after inoculation becomes possible	No	No	No	No	Yes	No	No	No	No	No	neither	neither	neither	neither	neither	neither	neither	somewhat unreliable	fairly difficult	fairly difficult	fairly difficult	fairly difficult	fairly difficult	very easy	fairly difficult	fairly difficult	fairly difficult	fairly easy	fairly easy	very difficult	fairly difficult
consent pbtained	male	40s	sducator	Middle school	Full-time	Bachelor’s	No	No	No	No	No	No	Yes	nothing in particular		mainly droplet infections and contact infections	viruses can grow on their own,	one year after inoculation becomes possible	No	Yes	Yes	Yes	Yes	Yes	No	No	No	Yes	untrusted	somewhat unreliable	somewhat unreliable	somewhat unreliable	neither	somewhat unreliable	neither	neither	fairly difficult	fairly easy	fairly easy	fairly difficult	fairly difficult	very easy	fairly difficult	very difficult	fairly difficult	fairly easy	fairly difficult	very difficult	fairly easy
consent pbtained	female	30s	sducator	Elementary school	Full-time	Bachelor’s	Yes	No	No	No	Yes	No	Yes	nothing in particular		mainly droplet infections and contact infections	viruses do not multiply in food	will not inoculate	No	Yes	Yes	Yes	Yes	Yes	No	Yes	Yes	Yes	somewhat unreliable	somewhat unreliable	neither	somewhat unreliable	neither	somewhat unreliable	somewhat unreliable	somewhat unreliable	fairly easy	fairly easy	fairly difficult	fairly difficult	fairly easy	fairly easy	fairly easy	fairly difficult	fairly easy	fairly difficult	fairly easy	fairly easy	fairly difficult
consent pbtained	male	60s	sducator	High school	Full-time	Bachelor’s	Yes	No	No	No	No	No	No	nothing in particular		mainly droplet infections and contact infections	viruses can grow on their own,	Immediately after inoculation becomes possible	No	Yes	Yes	No	Yes	Yes	Yes	Yes	Yes	Yes	neither	neither	neither	neither	neither	neither	neither	neither	fairly difficult	fairly difficult	fairly difficult	fairly difficult	fairly difficult	very easy	fairly difficult	fairly difficult	fairly difficult	fairly difficult	fairly difficult	fairly difficult	fairly difficult
consent pbtained	female	40s	sducator	University	Full-time	Doctorate	No	No	No	No	Yes	No	Yes	nothing in particular		mainly droplet infections and contact infections	viruses do not multiply in food	one year after inoculation becomes possible	No	Yes	Yes	Yes	Yes	No	No	Yes	Yes	Yes	untrusted	neither	somewhat unreliable	untrusted	somewhat reliable	somewhat reliable	neither	somewhat reliable	fairly easy	fairly easy	fairly easy	fairly easy	very easy	very easy	fairly easy	very easy	very easy	fairly easy	very easy	fairly easy	fairly easy
consent pbtained	male	60s	sducator	High school	Full-time	Bachelor’s	Yes	No	Yes	No	No	Yes	Yes	nothing in particular		mainly droplet infections and contact infections	viruses can grow on their own,	Immediately after inoculation becomes possible	No	Yes	Yes	Yes	Yes	No	No	Yes	No	Yes	somewhat reliable	reliable	neither	neither	reliable	somewhat unreliable	somewhat unreliable	neither	fairly difficult	fairly difficult	fairly easy	fairly difficult	fairly easy	fairly easy	fairly easy	fairly easy	fairly difficult	fairly difficult	fairly difficult	fairly difficult	fairly difficult
consent pbtained	male	40s	sducator	Middle school	Full-time	Master’s	Yes	No	No	No	No	No	Yes	nothing in particular		mainly droplet infections and contact infections	viruses do not multiply in food	six months after inoculation becomes possible	No	Yes	Yes	Yes	Yes	No	No	No	Yes	Yes	neither	neither	neither	neither	neither	neither	somewhat reliable	somewhat reliable	fairly easy	fairly easy	fairly easy	fairly difficult	fairly easy	fairly easy	fairly easy	very easy	fairly easy	fairly easy	fairly difficult	fairly difficult	fairly easy
consent pbtained	female	60s	sducator	University	Full-time	Doctorate	Yes	No	No	No	Yes	Yes	No	nothing in particular		mainly droplet infections and contact infections	viruses are larger than bacteria	one year after inoculation becomes possible	No	Yes	Yes	Yes	Yes	No	Yes	Yes	No	Yes	untrusted	untrusted	somewhat unreliable	untrusted	reliable	somewhat reliable	neither	neither	fairly difficult	fairly easy	very difficult	very easy	very easy	fairly easy	fairly difficult	very easy	fairly easy	very difficult	fairly difficult	fairly difficult	fairly easy
consent pbtained	male	50s	sducator	Middle school	Full-time	Bachelor’s	Yes	No	No	No	No	No	Yes	nothing in particular		mainly droplet infections and contact infections	viruses do not multiply in food	two years after inoculation becomes possible	No	Yes	Yes	Yes	Yes	Yes	Yes	Yes	Yes	Yes	neither	neither	somewhat reliable	somewhat reliable	somewhat reliable	neither	somewhat reliable	somewhat reliable	fairly easy	fairly easy	fairly difficult	fairly easy	fairly easy	fairly easy	fairly difficult	fairly easy	fairly easy	fairly easy	fairly easy	fairly easy	fairly easy
consent pbtained	male	50s	sducator	Elementary school	Full-time	Bachelor’s	Yes	Yes	No	No	No	No	No	nothing in particular		mainly droplet infections and contact infections	viruses do not multiply in food	Immediately after inoculation becomes possible	No	Yes	Yes	Yes	Yes	Yes	Yes	Yes	Yes	No	untrusted	neither	somewhat reliable	somewhat reliable	neither	neither	untrusted	neither	fairly difficult	fairly difficult	very difficult	fairly difficult	fairly difficult	fairly easy	very difficult	fairly difficult	fairly difficult	very difficult	very difficult	fairly difficult	fairly difficult
consent pbtained	female	30s	sducator	University	Part-time	Doctorate	Yes	No	No	No	No	No	No	nothing in particular		mainly droplet infections and contact infections	viruses do not multiply in food	will not inoculate	No	Yes	Yes	Yes	Yes	No	No	No	Yes	Yes	somewhat unreliable	neither	reliable	somewhat unreliable	somewhat reliable	neither	untrusted	neither	very difficult	very difficult	fairly difficult	very difficult	fairly easy	very easy	very difficult	very easy	fairly easy	fairly easy	very difficult	very difficult	fairly easy
consent pbtained	male	60s	sducator	Vocational school/junior college	Part-time		Yes	Yes	No	No	No	Yes	Yes	nothing in particular		mainly droplet infections and contact infections	viruses do not multiply in food	Immediately after inoculation becomes possible	No	Yes	Yes	No	Yes	No	No	No	No	No	untrusted	somewhat reliable	somewhat reliable	neither	somewhat reliable	neither	neither	somewhat reliable	fairly easy	fairly easy	fairly easy	fairly easy	fairly easy	fairly easy	very easy	fairly easy	very easy	fairly easy	fairly easy	fairly easy	very easy
consent pbtained	female	30s	sducator	High school	Full-time	Master’s	No	No	No	No	No	No	Yes	nothing in particular		mainly droplet infections and contact infections	viruses can grow on their own,	will not inoculate	No	Yes	Yes	Yes	Yes	No	No	Yes	No	Yes	somewhat reliable	somewhat reliable	somewhat reliable	somewhat reliable	somewhat reliable	neither	neither	neither	fairly difficult	fairly easy	fairly easy	fairly easy	fairly easy	fairly easy	fairly difficult	fairly easy	fairly difficult	very difficult	very difficult	very difficult	fairly difficult
consent pbtained	male	30s	sducator	High school	Full-time	Master’s	Yes	No	No	No	No	No	No	nothing in particular		mainly droplet infections and contact infections	bacteria cannot grow on their own	Immediately after inoculation becomes possible	Yes	Yes	Yes	Yes	Yes	Yes	Yes	Yes	Yes	Yes	untrusted	untrusted	neither	untrusted	somewhat reliable	neither	untrusted	neither	fairly difficult	very difficult	fairly difficult	fairly difficult	fairly difficult	very easy	fairly easy	fairly easy	fairly difficult	very difficult	fairly difficult	don’t know	fairly difficult
consent pbtained	male	60s	sducator	Elementary school	Full-time	Bachelor’s	Yes	Yes	No	No	No	No	Yes	nothing in particular		mainly droplet infections and contact infections	viruses are larger than bacteria	six months after inoculation becomes possible	Yes	Yes	Yes	Yes	Yes	Yes	Yes	No	No	No	somewhat reliable	reliable	reliable	reliable	reliable	somewhat reliable	somewhat reliable	reliable	fairly easy	fairly easy	fairly easy	fairly easy	fairly easy	fairly easy	fairly easy	fairly easy	fairly easy	fairly easy	fairly easy	fairly easy	fairly easy
consent pbtained	female	50s	sducator	University	Full-time	Doctorate	Yes	Yes	Yes	No	No	No	No	nothing in particular		mainly droplet infections and contact infections	viruses do not multiply in food	six months after inoculation becomes possible	No	Yes	Yes	Yes	Yes	No	Yes	No	No	Yes	somewhat unreliable	neither	somewhat reliable	neither	neither	neither	neither	neither	fairly difficult	fairly difficult	very difficult	fairly difficult	fairly easy	fairly easy	fairly difficult	fairly easy	fairly difficult	fairly difficult	fairly difficult	fairly difficult	fairly difficult
consent pbtained	female	60s	sducator	Middle school	Full-time	Bachelor’s	Yes	No	No	No	Yes	No	No	nothing in particular		mainly droplet infections and contact infections	viruses can grow on their own,	one year after inoculation becomes possible	No	Yes	Yes	Yes	Yes	No	Yes	Yes	Yes	Yes	untrusted	reliable	reliable	neither	reliable	somewhat reliable	somewhat unreliable	neither	very easy	very easy	very easy	very easy	very easy	very easy	fairly easy	very easy	very easy	very easy	very easy	very easy	very easy
consent pbtained	male	60s	sducator	Middle school	Full-time	Bachelor’s	Yes	Yes	Yes	No	No	No	Yes	nothing in particular		mainly droplet infections and contact infections	bacteria cannot grow on their own	six months after inoculation becomes possible	No	Yes	Yes	No	Yes	No	No	No	No	No	neither	somewhat reliable	somewhat reliable	somewhat reliable	somewhat reliable	neither	neither	somewhat reliable	fairly difficult	very difficult	very difficult	very difficult	fairly difficult	fairly easy	very difficult	fairly easy	very difficult	fairly difficult	very difficult	fairly difficult	fairly difficult
consent pbtained	male	40s	sducator	University	Part-time	Bachelor’s	Yes	No	No	No	Yes	No	Yes	nothing in particular		mainly droplet infections and contact infections	viruses do not multiply in food	one year after inoculation becomes possible	No	Yes	Yes	Yes	Yes	Yes	Yes	Yes	No	No	somewhat reliable	somewhat reliable	somewhat reliable	somewhat reliable	somewhat reliable	neither	neither	somewhat reliable	fairly difficult	fairly difficult	fairly difficult	fairly difficult	fairly difficult	fairly easy	fairly difficult	fairly easy	fairly difficult	fairly easy	fairly difficult	very difficult	fairly difficult
consent pbtained	female	40s	sducator	High school	Fixed-term	Bachelor’s	Yes	No	No	No	No	No	No	nothing in particular		mainly droplet infections and contact infections	viruses do not multiply in food	one year after inoculation becomes possible	No	Yes	Yes	Yes	Yes	Yes	Yes	No	No	No	untrusted	neither	neither	neither	neither	neither	neither	neither	fairly difficult	fairly difficult	fairly difficult	fairly difficult	fairly difficult	very easy	fairly difficult	fairly difficult	fairly difficult	fairly difficult	fairly difficult	fairly difficult	fairly difficult
consent pbtained	female	30s	sducator	Elementary school	Full-time	Bachelor’s	Yes	Yes	No	No	Yes	Yes	Yes	nothing in particular		mainly droplet infections and contact infections	viruses can grow on their own,	one year after inoculation becomes possible	No	Yes	Yes	Yes	Yes	No	No	Yes	No	No	somewhat reliable	somewhat reliable	somewhat reliable	somewhat reliable	somewhat reliable	neither	neither	neither	don’t know	don’t know	don’t know	fairly difficult	don’t know	don’t know	fairly difficult	don’t know	fairly difficult	fairly difficult	fairly difficult	fairly difficult	fairly difficult
consent pbtained	female	40s	sducator	High school	Full-time	Bachelor’s	Yes	Yes	No	Yes	No	No	No	nothing in particular		mainly droplet infections and contact infections	viruses do not multiply in food	will not inoculate	No	Yes	Yes	Yes	Yes	Yes	No	No	No	No	untrusted	somewhat reliable	somewhat reliable	neither	somewhat reliable	somewhat unreliable	somewhat unreliable	neither	fairly difficult	don’t know	fairly difficult	fairly difficult	fairly easy	fairly easy	fairly difficult	don’t know	don’t know	fairly easy	fairly easy	don’t know	don’t know
consent pbtained	male	50s	sducator	University	Full-time	Doctorate	Yes	Yes	No	No	No	No	No	nothing in particular		mainly droplet infections and contact infections	viruses can grow on their own,	six months after inoculation becomes possible	No	Yes	Yes	No	No	No	No	No	No	No	reliable	reliable	reliable	reliable	reliable	neither	neither	reliable	very easy	very easy	very easy	very easy	very easy	very easy	very easy	very easy	very easy	very easy	very easy	very easy	very easy
consent pbtained	male	50s	sducator	High school	Fixed-term	Bachelor’s	No	No	No	No	No	No	Yes	nothing in particular		mainly droplet infections and contact infections	bacteria cannot grow on their own	Immediately after inoculation becomes possible	No	Yes	Yes	Yes	Yes	Yes	Yes	Yes	Yes	Yes	neither	untrusted	somewhat reliable	untrusted	untrusted	neither	neither	neither	very easy	very easy	very easy	very easy	very easy	very easy	very easy	very easy	very easy	very easy	very easy	very easy	very easy
consent pbtained	female	50s	sducator	University	Part-time	Doctorate	Yes	No	No	No	No	Yes	No	nothing in particular		mainly droplet infections and contact infections	viruses do not multiply in food	six months after inoculation becomes possible	No	Yes	Yes	No	Yes	No	No	Yes	No	Yes	untrusted	untrusted	somewhat unreliable	untrusted	somewhat reliable	reliable	reliable	somewhat reliable	very easy	fairly easy	fairly easy	fairly easy	very easy	fairly easy	fairly easy	very easy	fairly easy	fairly easy	fairly easy	fairly easy	very easy
consent pbtained	male	50s	sducator	Middle school	Full-time	Master’s	Yes	Yes	Yes	Yes	No	No	No	nothing in particular		mainly droplet infections and contact infections	viruses do not multiply in food	Immediately after inoculation becomes possible	No	Yes	Yes	No	No	No	No	Yes	Yes	No	neither	somewhat unreliable	neither	somewhat unreliable	somewhat reliable	untrusted	untrusted	neither	fairly easy	fairly easy	fairly easy	fairly easy	very easy	fairly easy	fairly easy	fairly easy	very easy	fairly easy	fairly easy	fairly easy	fairly easy
consent pbtained	male	50s	sducator	Elementary school	Full-time	Bachelor’s	Yes	No	No	No	No	No	Yes	nothing in particular		mainly droplet infections and contact infections	viruses can grow on their own,	Immediately after inoculation becomes possible	No	Yes	Yes	Yes	Yes	No	No	Yes	No	Yes	untrusted	somewhat unreliable	neither	neither	neither	somewhat unreliable	neither	neither	fairly easy	fairly easy	fairly difficult	fairly easy	fairly easy	very easy	fairly difficult	very easy	fairly easy	fairly difficult	fairly difficult	fairly difficult	fairly easy
consent pbtained	male	60s	sducator	High school	Full-time	Master’s	Yes	Yes	No	No	No	No	Yes	nothing in particular		mainly droplet infections and contact infections	viruses are larger than bacteria	six months after inoculation becomes possible	No	No	Yes	Yes	Yes	No	No	No	No	No	untrusted	somewhat unreliable	somewhat reliable	neither	neither	untrusted	untrusted	somewhat reliable	fairly easy	fairly easy	fairly easy	fairly easy	fairly easy	very easy	fairly easy	very easy	fairly easy	fairly easy	fairly easy	very easy	very easy
consent pbtained	male	50s	sducator	University	Full-time	Doctorate	No	No	No	No	Yes	No	Yes	nothing in particular		mainly droplet infections and contact infections	viruses do not multiply in food	two years after inoculation becomes possible	No	Yes	Yes	Yes	Yes	Yes	Yes	No	No	No	neither	neither	somewhat unreliable	untrusted	neither	neither	neither	neither	fairly easy	fairly easy	fairly difficult	very difficult	very easy	fairly easy	fairly easy	very easy	very easy	fairly easy	fairly easy	fairly easy	very easy
consent pbtained	female	30s	sducator	High school	Part-time	Doctorate	Yes	Yes	No	No	No	No	Yes	nothing in particular		mainly droplet infections and contact infections	viruses do not multiply in food	one year after inoculation becomes possible	No	Yes	Yes	Yes	Yes	Yes	Yes	Yes	Yes	Yes	untrusted	somewhat reliable	somewhat reliable	somewhat reliable	reliable	somewhat unreliable	somewhat unreliable	somewhat reliable	very easy	very easy	very easy	very easy	very easy	very easy	very easy	very easy	very easy	very easy	don’t know	very easy	very easy
consent pbtained	male	60s	sducator	University	Part-time	Doctorate	No	No	No	No	No	No	Yes	nothing in particular		mainly droplet infections and contact infections	viruses do not multiply in food	will not inoculate	No	No	No	No	No	No	No	Yes	No	No	untrusted	untrusted	somewhat reliable	untrusted	untrusted	untrusted	untrusted	untrusted	don’t know	don’t know	very difficult	very difficult	don’t know	fairly easy	very difficult	fairly easy	don’t know	don’t know	don’t know	don’t know	don’t know
consent pbtained	male	60s	sducator	Elementary school	Fixed-term	Bachelor’s	Yes	Yes	No	No	No	Yes	No	nothing in particular		mainly droplet infections and contact infections	viruses do not multiply in food	Immediately after inoculation becomes possible	No	Yes	Yes	No	No	Yes	Yes	Yes	No	Yes	untrusted	neither	somewhat reliable	somewhat reliable	somewhat reliable	neither	somewhat unreliable	neither	fairly easy	fairly easy	fairly difficult	fairly difficult	fairly easy	fairly easy	fairly difficult	fairly easy	fairly difficult	fairly difficult	very difficult	fairly difficult	fairly easy
consent pbtained	male	50s	sducator	High school	Full-time	Bachelor’s	Yes	Yes	No	Yes	No	No	Yes	nothing in particular		mainly droplet infections and contact infections	viruses do not multiply in food	Immediately after inoculation becomes possible	No	Yes	Yes	Yes	Yes	Yes	Yes	Yes	No	Yes	somewhat reliable	somewhat reliable	somewhat reliable	somewhat reliable	somewhat reliable	neither	neither	somewhat reliable	fairly easy	fairly easy	fairly easy	fairly easy	fairly easy	fairly easy	fairly easy	fairly easy	fairly easy	fairly easy	fairly easy	fairly easy	fairly easy
consent pbtained	male	40s	sducator	High school	Full-time	Bachelor’s	Yes	No	No	No	Yes	No	Yes	nothing in particular		mainly droplet infections and contact infections	viruses can grow on their own,	Immediately after inoculation becomes possible	No	Yes	Yes	Yes	Yes	No	No	Yes	Yes	No	untrusted	untrusted	somewhat unreliable	somewhat unreliable	neither	neither	neither	neither	fairly easy	don’t know	don’t know	don’t know	fairly easy	fairly easy	don’t know	fairly easy	don’t know	don’t know	don’t know	don’t know	don’t know
consent pbtained	male	50s	sducator	High school	Full-time	Master’s	Yes	No	No	No	No	No	Yes	nothing in particular		mainly droplet infections and contact infections	viruses do not multiply in food	one year after inoculation becomes possible	No	Yes	Yes	Yes	Yes	No	Yes	No	No	Yes	somewhat reliable	somewhat reliable	somewhat reliable	somewhat reliable	neither	neither	neither	somewhat reliable	fairly easy	fairly easy	fairly easy	fairly difficult	fairly easy	fairly easy	fairly difficult	fairly easy	fairly easy	fairly difficult	fairly difficult	fairly easy	fairly easy
consent pbtained	male	60s	sducator	Middle school	Part-time	Bachelor’s	Yes	Yes	No	No	No	Yes	No	nothing in particular		mainly droplet infections and contact infections	viruses can grow on their own,	six months after inoculation becomes possible	No	Yes	Yes	Yes	Yes	No	No	Yes	No	No	untrusted	neither	reliable	somewhat reliable	reliable	neither	neither	neither	very easy	very easy	very easy	fairly difficult	very easy	very easy	very easy	very easy	very easy	very easy	very easy	very easy	very easy
consent pbtained	male	60s	sducator	Middle school	Full-time	Bachelor’s	No	No	No	No	No	No	Yes	nothing in particular		mainly droplet infections and contact infections	viruses do not multiply in food	will not inoculate	No	Yes	Yes	Yes	No	Yes	No	Yes	Yes	No	neither	neither	neither	neither	neither	neither	neither	neither	fairly easy	fairly difficult	fairly difficult	fairly difficult	fairly difficult	very easy	fairly difficult	fairly difficult	fairly difficult	fairly difficult	fairly difficult	fairly difficult	fairly difficult
consent pbtained	female	30s	sducator	Elementary school	Full-time	Bachelor’s	Yes	Yes	Yes	No	No	Yes	No	nothing in particular		mainly droplet infections and contact infections	viruses do not multiply in food	six months after inoculation becomes possible	No	Yes	Yes	Yes	Yes	Yes	Yes	Yes	No	No	untrusted	neither	neither	neither	neither	neither	neither	neither	fairly easy	very easy	fairly easy	fairly easy	very easy	very easy	very easy	very easy	fairly difficult	very difficult	don’t know	fairly easy	fairly easy
consent pbtained	male	40s	sducator	High school	Full-time	Bachelor’s	Yes	Yes	No	No	No	No	Yes	nothing in particular		mainly droplet infections and contact infections	viruses do not multiply in food	one year after inoculation becomes possible	No	Yes	Yes	Yes	No	No	Yes	Yes	Yes	Yes	somewhat reliable	somewhat reliable	somewhat reliable	somewhat reliable	somewhat unreliable	somewhat unreliable	neither	somewhat reliable	fairly difficult	fairly difficult	fairly easy	fairly easy	fairly easy	very easy	fairly difficult	fairly difficult	fairly easy	fairly easy	fairly difficult	fairly easy	very difficult
consent pbtained	male	50s	sducator	Elementary school	Full-time	Bachelor’s	Yes	No	Yes	No	No	No	Yes	nothing in particular		mainly droplet infections and contact infections	bacteria cannot grow on their own	will not inoculate	No	Yes	Yes	Yes	Yes	No	No	No	No	Yes	neither	neither	neither	neither	neither	neither	neither	neither	fairly easy	fairly difficult	don’t know	don’t know	don’t know	don’t know	fairly difficult	fairly easy	don’t know	don’t know	don’t know	fairly difficult	fairly difficult
consent pbtained	male	40s	sducator	University	Full-time	Doctorate	Yes	No	No	No	No	No	Yes	nothing in particular		mainly droplet infections and contact infections	viruses do not multiply in food	Immediately after inoculation becomes possible	No	Yes	Yes	No	Yes	No	Yes	No	No	Yes	untrusted	neither	somewhat unreliable	somewhat unreliable	somewhat reliable	somewhat unreliable	somewhat unreliable	neither	fairly difficult	fairly difficult	fairly easy	fairly easy	fairly easy	fairly easy	fairly easy	fairly easy	fairly difficult	fairly easy	fairly difficult	fairly easy	fairly difficult
consent pbtained	female	20s	sducator	Elementary school	Full-time		Yes	No	No	No	Yes	No	Yes	nothing in particular		mainly droplet infections and contact infections	viruses can grow on their own,	six months after inoculation becomes possible	No	Yes	Yes	Yes	Yes	Yes	Yes	No	No	No	reliable	reliable	reliable	reliable	reliable	reliable	reliable	reliable	very easy	very easy	very easy	very easy	very easy	very easy	very easy	very easy	very easy	very easy	very easy	very easy	very easy
consent pbtained	male	30s	sducator	University	Full-time	Doctorate	No	No	No	No	No	No	Yes	nothing in particular		mainly droplet infections and contact infections	viruses can grow on their own,	two years after inoculation becomes possible	No	Yes	Yes	No	No	No	No	No	Yes	Yes	untrusted	somewhat reliable	neither	somewhat unreliable	neither	somewhat unreliable	neither	neither	fairly difficult	don’t know	don’t know	fairly easy	fairly easy	fairly easy	fairly easy	fairly easy	fairly easy	fairly difficult	don’t know	fairly easy	fairly easy
consent pbtained	male	60s	sducator	Elementary school	Fixed-term	Bachelor’s	Yes	No	No	No	No	No	Yes	nothing in particular		mainly droplet infections and contact infections	viruses can grow on their own,	six months after inoculation becomes possible	No	Yes	Yes	Yes	Yes	No	No	No	No	Yes	untrusted	somewhat unreliable	neither	neither	somewhat reliable	somewhat unreliable	somewhat unreliable	neither	fairly difficult	fairly easy	fairly easy	fairly difficult	fairly easy	fairly easy	fairly difficult	very easy	fairly difficult	very difficult	fairly difficult	very difficult	fairly easy
consent pbtained	male	50s	sducator	High school	Full-time	Bachelor’s	Yes	Yes	Yes	Yes	Yes	Yes	Yes	nothing in particular		mainly droplet infections and contact infections	bacteria cannot grow on their own	Immediately after inoculation becomes possible	No	Yes	Yes	Yes	Yes	No	No	Yes	No	Yes	somewhat reliable	somewhat reliable	somewhat reliable	somewhat unreliable	somewhat reliable	somewhat reliable	somewhat reliable	somewhat reliable	fairly easy	fairly easy	fairly easy	fairly easy	fairly easy	fairly easy	fairly easy	fairly easy	fairly easy	fairly easy	fairly easy	fairly easy	fairly easy
consent pbtained	male	60s	sducator	High school	Full-time	Master’s	Yes	Yes	No	No	No	No	Yes	nothing in particular		mainly droplet infections and contact infections	viruses can grow on their own,	one year after inoculation becomes possible	No	Yes	Yes	No	Yes	No	Yes	No	No	Yes	reliable	neither	neither	somewhat unreliable	neither	neither	neither	neither	fairly easy	fairly easy	fairly easy	fairly easy	very easy	very easy	fairly easy	very easy	fairly easy	fairly easy	fairly easy	fairly difficult	fairly easy
consent pbtained	male	50s	sducator	Elementary school	Full-time	Bachelor’s	Yes	Yes	No	No	No	No	Yes	nothing in particular		mainly droplet infections and contact infections	bacteria cannot grow on their own	six months after inoculation becomes possible	No	Yes	Yes	Yes	Yes	No	Yes	Yes	No	No	untrusted	somewhat unreliable	neither	neither	neither	neither	neither	neither	fairly difficult	fairly difficult	fairly difficult	fairly difficult	fairly difficult	very easy	fairly difficult	fairly difficult	fairly difficult	fairly difficult	fairly difficult	fairly difficult	fairly difficult
consent pbtained	male	40s	sducator	High school	Full-time	Bachelor’s	Yes	Yes	No	No	Yes	No	Yes	nothing in particular		mainly droplet infections and contact infections	viruses can grow on their own,	six months after inoculation becomes possible	Yes	Yes	Yes	Yes	Yes	No	Yes	Yes	No	Yes	untrusted	somewhat reliable	somewhat reliable	neither	somewhat reliable	somewhat reliable	neither	neither	fairly easy	fairly easy	fairly easy	fairly easy	fairly easy	fairly easy	fairly easy	fairly easy	fairly easy	fairly easy	fairly difficult	fairly easy	fairly easy
consent pbtained	female	30s	sducator	Elementary school	Full-time	Bachelor’s	Yes	No	No	No	No	No	Yes	nothing in particular		mainly droplet infections and contact infections	viruses can grow on their own,	one year after inoculation becomes possible	Yes	Yes	Yes	No	Yes	No	No	No	No	Yes	somewhat unreliable	neither	neither	somewhat unreliable	somewhat reliable	neither	neither	neither	fairly difficult	fairly easy	fairly difficult	don’t know	fairly easy	don’t know	fairly difficult	fairly easy	fairly difficult	don’t know	fairly difficult	fairly difficult	don’t know
consent pbtained	male	60s	sducator	Middle school	Full-time	Bachelor’s	Yes	No	No	No	No	No	No	nothing in particular		mainly droplet infections and contact infections	viruses can grow on their own,	Immediately after inoculation becomes possible	No	Yes	Yes	Yes	Yes	No	No	Yes	Yes	No	reliable	reliable	reliable	reliable	neither	untrusted	untrusted	somewhat reliable	very difficult	very difficult	fairly easy	very difficult	fairly easy	fairly easy	fairly easy	fairly easy	fairly easy	very difficult	fairly easy	very difficult	fairly easy
consent pbtained	male	50s	sducator	High school	Full-time	Bachelor’s	Yes	No	No	No	No	No	No	nothing in particular		mainly droplet infections and contact infections	viruses can grow on their own,	six months after inoculation becomes possible	No	Yes	Yes	Yes	Yes	Yes	Yes	Yes	No	Yes	reliable	reliable	reliable	reliable	reliable	somewhat reliable	neither	reliable	fairly difficult	fairly difficult	fairly difficult	fairly difficult	fairly easy	don’t know	fairly difficult	very easy	fairly easy	fairly difficult	very difficult	fairly difficult	fairly difficult
consent pbtained	female	60s	sducator	Middle school	Full-time	Bachelor’s	Yes	Yes	No	No	No	No	Yes	nothing in particular		mainly droplet infections and contact infections	viruses can grow on their own,	one year after inoculation becomes possible	Yes	Yes	Yes	Yes	Yes	No	No	No	No	Yes	neither	neither	neither	neither	somewhat reliable	somewhat reliable	somewhat reliable	somewhat reliable	fairly easy	fairly easy	very easy	fairly easy	fairly easy	fairly easy	fairly easy	very easy	fairly easy	fairly difficult	very easy	fairly easy	fairly easy
consent pbtained	male	50s	sducator	Vocational school/junior college	Full-time		Yes	Yes	No	Yes	No	No	No	nothing in particular		mainly droplet infections and contact infections	bacteria cannot grow on their own	Immediately after inoculation becomes possible	No	Yes	Yes	Yes	Yes	No	No	Yes	No	Yes	neither	somewhat reliable	somewhat reliable	somewhat reliable	somewhat reliable	neither	neither	somewhat reliable	fairly easy	very difficult	fairly difficult	very difficult	fairly easy	fairly easy	fairly difficult	fairly easy	fairly easy	fairly difficult	fairly difficult	fairly easy	fairly easy
consent pbtained	male	50s	sducator	Elementary school	Full-time	Bachelor’s	Yes	Yes	No	Yes	No	No	Yes	nothing in particular		mainly droplet infections and contact infections	viruses are larger than bacteria	will not inoculate	Yes	Yes	Yes	No	Yes	No	No	No	No	No	somewhat unreliable	somewhat unreliable	somewhat reliable	somewhat reliable	neither	neither	somewhat reliable	somewhat reliable	don’t know	don’t know	fairly difficult	fairly difficult	very easy	very easy	fairly easy	don’t know	very easy	fairly difficult	very easy	fairly difficult	very easy
consent pbtained	male	50s	sducator	Middle school	Full-time	Bachelor’s	Yes	Yes	Yes	No	No	No	No	nothing in particular		mainly droplet infections and contact infections	viruses are larger than bacteria	Immediately after inoculation becomes possible	No	Yes	Yes	Yes	Yes	No	Yes	Yes	No	Yes	somewhat unreliable	somewhat unreliable	somewhat reliable	somewhat reliable	reliable	neither	somewhat unreliable	somewhat reliable	fairly difficult	fairly easy	fairly difficult	fairly easy	very easy	very easy	fairly difficult	fairly easy	fairly easy	fairly easy	fairly easy	fairly easy	fairly easy
consent pbtained	female	20s	sducator	Elementary school	Part-time	Bachelor’s	Yes	No	No	No	No	No	Yes	nothing in particular		mainly droplet infections and contact infections	viruses can grow on their own,	will not inoculate	No	Yes	Yes	No	Yes	No	No	Yes	Yes	Yes	somewhat unreliable	neither	neither	neither	somewhat reliable	neither	untrusted	neither	fairly easy	fairly easy	fairly easy	fairly easy	fairly easy	fairly easy	fairly easy	fairly easy	fairly easy	fairly difficult	fairly easy	fairly difficult	fairly easy
consent pbtained	female	20s	sducator	Elementary school	Full-time	Bachelor’s	Yes	No	No	No	No	No	Yes	nothing in particular		mainly droplet infections and contact infections	viruses can grow on their own,	Immediately after inoculation becomes possible	No	Yes	Yes	Yes	Yes	No	No	Yes	Yes	No	somewhat reliable	somewhat reliable	somewhat reliable	somewhat reliable	somewhat reliable	somewhat unreliable	somewhat unreliable	somewhat reliable	very difficult	very difficult	fairly difficult	fairly difficult	fairly difficult	very difficult	fairly difficult	fairly difficult	fairly difficult	very difficult	very difficult	very difficult	very difficult
consent pbtained	female	20s	sducator	High school	Fixed-term	Bachelor’s	Yes	No	No	No	No	No	Yes	nothing in particular		mainly droplet infections and contact infections	viruses can grow on their own,	six months after inoculation becomes possible	Yes	Yes	Yes	Yes	Yes	Yes	Yes	Yes	Yes	Yes	neither	neither	neither	neither	neither	neither	neither	neither	fairly easy	fairly easy	fairly easy	fairly easy	fairly easy	fairly easy	fairly easy	fairly easy	fairly easy	fairly easy	fairly easy	fairly easy	fairly easy
consent pbtained	female	50s	sducator	Elementary school	Part-time		Yes	No	No	No	Yes	Yes	Yes	nothing in particular		mainly droplet infections and contact infections	viruses are larger than bacteria	one year after inoculation becomes possible	No	Yes	Yes	Yes	Yes	Yes	Yes	Yes	Yes	Yes	neither	neither	somewhat reliable	somewhat unreliable	neither	neither	neither	neither	fairly easy	fairly difficult	fairly difficult	very difficult	very easy	very easy	fairly difficult	very easy	fairly difficult	very easy	fairly easy	fairly easy	very easy
consent pbtained	male	60s	sducator	University	Full-time	Master’s	Yes	Yes	Yes	Yes	Yes	Yes	Yes	nothing in particular		mainly droplet infections and contact infections	viruses do not multiply in food	Immediately after inoculation becomes possible	No	No	No	No	Yes	No	No	Yes	No	Yes	untrusted	somewhat unreliable	somewhat reliable	neither	somewhat reliable	somewhat reliable	somewhat reliable	reliable	fairly easy	fairly easy	fairly easy	very easy	very easy	very easy	very easy	very easy	fairly easy	fairly easy	fairly easy	fairly easy	fairly easy
consent pbtained	female	30s	sducator	University	Full-time	Bachelor’s	No	No	No	No	No	No	Yes	nothing in particular		mainly droplet infections and contact infections	bacteria cannot grow on their own	six months after inoculation becomes possible	No	Yes	Yes	Yes	Yes	No	Yes	Yes	No	Yes	neither	neither	somewhat unreliable	untrusted	neither	neither	somewhat unreliable	neither	fairly difficult	fairly easy	fairly easy	fairly easy	fairly easy	fairly easy	fairly easy	very easy	fairly easy	fairly easy	fairly easy	fairly easy	fairly easy
consent pbtained	male	60s	sducator	High school	Full-time	Bachelor’s	Yes	Yes	No	No	Yes	No	Yes	nothing in particular		mainly droplet infections and contact infections	bacteria cannot grow on their own	one year after inoculation becomes possible	No	Yes	Yes	Yes	Yes	Yes	Yes	Yes	Yes	Yes	somewhat unreliable	neither	neither	neither	neither	neither	neither	reliable	fairly easy	fairly easy	fairly easy	fairly easy	very easy	fairly easy	fairly easy	fairly easy	fairly easy	fairly easy	fairly easy	fairly easy	fairly easy
consent pbtained	male	50s	sducator	High school	Full-time	Bachelor’s	Yes	Yes	No	No	No	No	Yes	nothing in particular		mainly droplet infections and contact infections	bacteria cannot grow on their own	one year after inoculation becomes possible	No	Yes	Yes	No	No	No	No	Yes	No	Yes	neither	neither	neither	neither	somewhat reliable	neither	neither	somewhat reliable	fairly easy	fairly easy	fairly easy	fairly easy	fairly easy	fairly easy	fairly easy	fairly easy	fairly easy	fairly difficult	fairly easy	fairly difficult	fairly easy
consent pbtained	male	60s	sducator	University	Full-time	Master’s	Yes	Yes	No	Yes	Yes	Yes	Yes	nothing in particular		mainly droplet infections and contact infections	viruses do not multiply in food	six months after inoculation becomes possible	No	Yes	Yes	Yes	Yes	Yes	Yes	No	No	Yes	untrusted	untrusted	somewhat reliable	untrusted	untrusted	untrusted	untrusted	untrusted	very easy	very easy	fairly easy	very easy	very easy	very easy	very easy	very easy	very easy	very easy	very easy	very easy	very easy
consent pbtained	male	40s	sducator	Middle school	Full-time	Bachelor’s	Yes	No	No	No	No	No	Yes	nothing in particular		mainly droplet infections and contact infections	viruses can grow on their own,	six months after inoculation becomes possible	No	Yes	Yes	No	Yes	No	No	No	No	No	neither	somewhat reliable	neither	neither	neither	neither	neither	neither	fairly easy	fairly easy	fairly easy	fairly difficult	fairly difficult	fairly easy	fairly easy	fairly easy	fairly difficult	fairly difficult	fairly difficult	fairly easy	fairly difficult
consent pbtained	female	30s	sducator	Elementary school	Full-time	Bachelor’s	Yes	Yes	No	No	No	No	Yes	nothing in particular		mainly droplet infections and contact infections	viruses can grow on their own,	one year after inoculation becomes possible	No	Yes	Yes	Yes	Yes	Yes	No	Yes	Yes	Yes	somewhat reliable	somewhat reliable	somewhat reliable	somewhat reliable	somewhat reliable	somewhat reliable	neither	somewhat reliable	fairly difficult	fairly difficult	fairly easy	fairly difficult	fairly difficult	very easy	fairly easy	fairly difficult	fairly easy	fairly easy	fairly difficult	fairly easy	fairly difficult
consent pbtained	male	50s	sducator	Elementary school	Full-time	Bachelor’s	Yes	No	No	No	No	No	Yes	nothing in particular		mainly droplet infections and contact infections	bacteria cannot grow on their own	six months after inoculation becomes possible	No	Yes	Yes	Yes	Yes	Yes	Yes	Yes	No	No	somewhat unreliable	neither	somewhat reliable	neither	reliable	neither	neither	somewhat reliable	very easy	fairly easy	fairly easy	fairly easy	fairly easy	very easy	fairly difficult	fairly easy	fairly easy	fairly easy	fairly difficult	fairly easy	fairly easy
consent pbtained	male	40s	sducator	University	Part-time	Doctorate	No	No	No	No	No	No	Yes	nothing in particular		mainly droplet infections and contact infections	viruses can grow on their own,	one year after inoculation becomes possible	No	Yes	Yes	Yes	Yes	Yes	Yes	No	No	Yes	neither	neither	neither	neither	neither	neither	neither	neither	don’t know	don’t know	don’t know	don’t know	don’t know	don’t know	don’t know	don’t know	don’t know	don’t know	don’t know	don’t know	don’t know
consent pbtained	male	60s	sducator	High school	Full-time	Bachelor’s	Yes	No	No	No	No	Yes	Yes	nothing in particular		mainly droplet infections and contact infections	viruses do not multiply in food	Immediately after inoculation becomes possible	Yes	Yes	Yes	Yes	Yes	No	No	Yes	Yes	Yes	somewhat unreliable	somewhat reliable	somewhat reliable	somewhat reliable	somewhat reliable	neither	neither	somewhat reliable	fairly easy	fairly easy	fairly easy	fairly easy	very easy	very easy	fairly easy	very easy	fairly easy	fairly easy	fairly easy	fairly easy	fairly easy
consent pbtained	male	40s	sducator	High school	Full-time	Master’s	Yes	Yes	No	No	No	No	Yes	nothing in particular		mainly droplet infections and contact infections	viruses are larger than bacteria	one year after inoculation becomes possible	No	Yes	Yes	Yes	Yes	Yes	No	Yes	No	No	neither	somewhat reliable	somewhat reliable	somewhat reliable	somewhat reliable	neither	neither	somewhat reliable	fairly difficult	fairly difficult	fairly difficult	very difficult	very easy	very easy	very difficult	very easy	fairly difficult	fairly difficult	fairly difficult	fairly difficult	very easy
consent pbtained	male	60s	sducator	Elementary school	Full-time	Bachelor’s	Yes	No	No	No	No	No	Yes	nothing in particular		mainly droplet infections and contact infections	viruses do not multiply in food	Immediately after inoculation becomes possible	No	Yes	Yes	Yes	Yes	Yes	Yes	Yes	No	Yes	untrusted	somewhat unreliable	somewhat reliable	somewhat reliable	neither	neither	neither	neither	fairly easy	fairly easy	fairly easy	fairly easy	fairly easy	fairly easy	fairly easy	fairly easy	fairly easy	fairly difficult	fairly easy	fairly difficult	fairly easy
consent pbtained	male	50s	sducator	Middle school	Full-time	Bachelor’s	Yes	Yes	No	No	No	No	Yes	nothing in particular		mainly droplet infections and contact infections	viruses can grow on their own,	six months after inoculation becomes possible	No	Yes	Yes	Yes	Yes	Yes	Yes	Yes	Yes	Yes	somewhat unreliable	neither	neither	somewhat unreliable	neither	neither	somewhat reliable	somewhat reliable	fairly easy	fairly easy	fairly easy	fairly difficult	fairly easy	fairly easy	fairly easy	fairly easy	fairly easy	fairly easy	fairly difficult	fairly difficult	fairly easy
consent pbtained	female	50s	sducator	University	Full-time	Master’s	Yes	No	No	No	No	No	No	nothing in particular		mainly droplet infections and contact infections	viruses can grow on their own,	will not inoculate	No	Yes	Yes	Yes	Yes	No	No	No	No	Yes	neither	neither	somewhat reliable	somewhat reliable	somewhat reliable	neither	neither	somewhat reliable	fairly easy	fairly difficult	fairly difficult	fairly difficult	fairly easy	very easy	fairly difficult	fairly easy	fairly easy	fairly difficult	fairly easy	fairly difficult	fairly easy
consent pbtained	male	50s	sducator	Middle school	Full-time	Bachelor’s	Yes	No	No	No	No	No	No	nothing in particular		mainly droplet infections and contact infections	viruses can grow on their own,	one year after inoculation becomes possible	No	Yes	Yes	Yes	Yes	Yes	No	Yes	Yes	No	somewhat reliable	somewhat reliable	somewhat reliable	somewhat reliable	somewhat reliable	neither	untrusted	somewhat reliable	fairly difficult	fairly difficult	fairly difficult	fairly difficult	fairly difficult	very easy	fairly difficult	fairly difficult	fairly difficult	fairly difficult	fairly difficult	fairly difficult	fairly difficult
consent pbtained	male	40s	sducator	Middle school	Full-time	Bachelor’s	No	Yes	No	No	Yes	Yes	Yes	nothing in particular		mainly droplet infections and contact infections	viruses can grow on their own,	six months after inoculation becomes possible	No	Yes	Yes	No	Yes	No	No	Yes	No	Yes	untrusted	somewhat reliable	somewhat reliable	somewhat unreliable	reliable	somewhat reliable	somewhat reliable	neither	fairly easy	fairly difficult	fairly difficult	fairly easy	very easy	very easy	fairly easy	very easy	fairly easy	fairly easy	fairly easy	very easy	fairly easy
consent pbtained	male	50s	sducator	Elementary school	Full-time	Bachelor’s	Yes	Yes	Yes	Yes	Yes	Yes	Yes	nothing in particular		mainly droplet infections and contact infections	viruses can grow on their own,	will not inoculate	No	Yes	Yes	Yes	Yes	Yes	Yes	No	No	Yes	somewhat unreliable	somewhat reliable	neither	somewhat reliable	somewhat reliable	somewhat unreliable	somewhat unreliable	somewhat reliable	fairly difficult	fairly difficult	fairly difficult	fairly difficult	fairly easy	very easy	fairly difficult	fairly easy	fairly easy	very difficult	fairly easy	fairly difficult	very difficult
consent pbtained	male	20s	sducator	Elementary school	Full-time	Bachelor’s	Yes	No	No	No	No	No	Yes	nothing in particular		mainly droplet infections and contact infections	viruses can grow on their own,	Immediately after inoculation becomes possible	No	Yes	Yes	Yes	Yes	Yes	Yes	Yes	No	Yes	neither	neither	neither	neither	neither	neither	neither	neither	fairly easy	fairly easy	fairly easy	fairly easy	fairly easy	fairly easy	fairly easy	fairly easy	fairly easy	fairly easy	fairly easy	fairly easy	fairly easy
consent pbtained	male	50s	sducator	University	Full-time	Doctorate	Yes	No	No	No	No	No	Yes	nothing in particular		mainly droplet infections and contact infections	viruses do not multiply in food	will not inoculate	No	Yes	Yes	Yes	Yes	Yes	Yes	No	No	Yes	somewhat unreliable	somewhat reliable	neither	neither	somewhat reliable	neither	somewhat unreliable	neither	fairly difficult	very difficult	very difficult	fairly difficult	very easy	fairly easy	fairly difficult	very easy	very easy	very difficult	fairly difficult	very difficult	fairly easy
consent pbtained	male	40s	sducator	Vocational school/junior college	Full-time		Yes	Yes	No	No	Yes	Yes	Yes	nothing in particular		mainly droplet infections and contact infections	bacteria cannot grow on their own	one year after inoculation becomes possible	No	Yes	Yes	Yes	Yes	No	No	Yes	Yes	Yes	neither	neither	neither	neither	neither	neither	neither	neither	fairly difficult	fairly easy	fairly difficult	fairly difficult	fairly easy	very easy	fairly easy	fairly easy	fairly easy	fairly difficult	fairly easy	fairly easy	fairly easy
consent pbtained	male	40s	sducator	University	Full-time	Doctorate	Yes	No	No	No	Yes	No	Yes	nothing in particular		mainly droplet infections and contact infections	viruses can grow on their own,	six months after inoculation becomes possible	Yes	Yes	Yes	Yes	Yes	Yes	Yes	No	Yes	Yes	untrusted	somewhat unreliable	neither	neither	neither	neither	neither	neither	fairly easy	fairly easy	fairly easy	fairly difficult	fairly easy	fairly easy	fairly easy	fairly easy	fairly easy	fairly easy	fairly easy	fairly easy	fairly difficult
consent pbtained	female	50s	sducator	High school	Full-time		Yes	No	Yes	No	No	No	No	nothing in particular		mainly droplet infections and contact infections	viruses can grow on their own,	Immediately after inoculation becomes possible	Yes	No	Yes	Yes	Yes	No	No	No	No	Yes	untrusted	somewhat reliable	reliable	somewhat reliable	reliable	somewhat reliable	somewhat reliable	somewhat reliable	fairly easy	fairly easy	fairly easy	fairly easy	very easy	very easy	fairly difficult	fairly easy	very easy	fairly easy	fairly easy	fairly easy	very easy
consent pbtained	male	50s	sducator	Middle school	Full-time	Bachelor’s	Yes	No	No	No	No	No	Yes	nothing in particular		mainly droplet infections and contact infections	bacteria cannot grow on their own	will not inoculate	No	Yes	Yes	Yes	Yes	No	No	Yes	No	No	somewhat reliable	somewhat reliable	somewhat reliable	somewhat reliable	somewhat reliable	somewhat reliable	somewhat reliable	somewhat reliable	fairly easy	fairly easy	fairly easy	fairly difficult	fairly easy	fairly easy	fairly easy	fairly easy	fairly easy	fairly easy	fairly easy	fairly easy	fairly easy
consent pbtained	male	60s	sducator	University	Part-time	Master’s	Yes	No	No	No	No	No	No	nothing in particular		mainly droplet infections and contact infections	bacteria cannot grow on their own	Immediately after inoculation becomes possible	No	Yes	Yes	Yes	Yes	Yes	Yes	Yes	Yes	Yes	neither	neither	neither	neither	neither	neither	neither	neither	fairly difficult	fairly difficult	fairly difficult	fairly difficult	fairly difficult	very easy	fairly difficult	fairly difficult	fairly difficult	fairly difficult	fairly difficult	fairly difficult	fairly difficult
consent pbtained	male	60s	sducator	High school	Part-time	Bachelor’s	Yes	No	Yes	No	No	No	Yes	nothing in particular		mainly droplet infections and contact infections	viruses can grow on their own,	Immediately after inoculation becomes possible	No	Yes	Yes	Yes	Yes	Yes	Yes	No	No	Yes	untrusted	neither	neither	somewhat reliable	neither	somewhat unreliable	somewhat reliable	neither	fairly difficult	fairly easy	fairly difficult	very difficult	fairly easy	very easy	fairly difficult	fairly easy	fairly difficult	fairly easy	fairly difficult	fairly difficult	fairly difficult
consent pbtained	male	40s	sducator	University	Full-time	Master’s	Yes	No	No	No	Yes	No	Yes	nothing in particular		mainly droplet infections and contact infections	viruses do not multiply in food	six months after inoculation becomes possible	No	Yes	Yes	No	Yes	No	No	No	Yes	Yes	somewhat reliable	somewhat reliable	neither	neither	somewhat reliable	somewhat unreliable	somewhat unreliable	neither	fairly easy	fairly easy	fairly difficult	fairly difficult	fairly easy	fairly easy	fairly difficult	fairly easy	fairly easy	fairly difficult	fairly difficult	fairly easy	fairly easy
consent pbtained	male	60s	sducator	University	Full-time	Bachelor’s	Yes	Yes	No	No	No	No	Yes	nothing in particular		mainly droplet infections and contact infections	viruses do not multiply in food	six months after inoculation becomes possible	No	Yes	Yes	Yes	Yes	No	No	Yes	Yes	Yes	neither	neither	neither	neither	neither	neither	neither	neither	fairly difficult	fairly difficult	fairly easy	fairly difficult	fairly difficult	very easy	fairly difficult	fairly easy	fairly easy	fairly difficult	fairly easy	fairly difficult	fairly difficult
consent pbtained	male	50s	sducator	Vocational school/junior college	Part-time	Master’s	Yes	Yes	No	No	No	No	Yes	nothing in particular		mainly droplet infections and contact infections	viruses can grow on their own,	six months after inoculation becomes possible	No	Yes	Yes	Yes	Yes	Yes	Yes	Yes	No	Yes	somewhat unreliable	neither	neither	neither	somewhat reliable	neither	neither	somewhat reliable	fairly easy	fairly easy	fairly difficult	very easy	fairly easy	fairly easy	fairly difficult	fairly easy	fairly easy	fairly difficult	don’t know	fairly easy	fairly easy
consent pbtained	male	50s	sducator	University	Full-time	Doctorate	No	Yes	Yes	Yes	No	No	Yes	nothing in particular		mainly droplet infections and contact infections	viruses do not multiply in food	Immediately after inoculation becomes possible	No	Yes	Yes	Yes	Yes	Yes	Yes	Yes	Yes	Yes	neither	neither	neither	neither	neither	neither	somewhat unreliable	neither	fairly easy	fairly easy	fairly easy	very easy	fairly easy	very easy	fairly easy	fairly easy	fairly easy	fairly easy	fairly easy	fairly easy	fairly easy
consent pbtained	male	40s	sducator	Elementary school	Full-time	Bachelor’s	No	No	No	No	No	Yes	Yes	nothing in particular		mainly droplet infections and contact infections	viruses can grow on their own,	two years after inoculation becomes possible	No	Yes	Yes	No	Yes	No	No	No	No	No	somewhat reliable	somewhat reliable	somewhat reliable	somewhat reliable	somewhat reliable	somewhat reliable	somewhat reliable	somewhat reliable	fairly easy	fairly easy	fairly difficult	fairly easy	fairly easy	fairly easy	fairly difficult	fairly easy	fairly easy	fairly difficult	fairly difficult	fairly easy	fairly easy
consent pbtained	male	30s	sducator	High school	Full-time	Master’s	Yes	Yes	Yes	Yes	Yes	No	Yes	nothing in particular		mainly droplet infections and contact infections	viruses can grow on their own,	one year after inoculation becomes possible	No	Yes	Yes	Yes	Yes	No	No	Yes	No	Yes	neither	neither	neither	neither	neither	somewhat unreliable	somewhat unreliable	neither	fairly difficult	fairly easy	fairly difficult	fairly difficult	fairly difficult	very easy	very difficult	fairly easy	fairly easy	fairly difficult	fairly difficult	very difficult	fairly difficult
consent pbtained	male	30s	sducator	Middle school	Full-time	Bachelor’s	Yes	Yes	No	No	No	No	Yes	nothing in particular		mainly droplet infections and contact infections	viruses can grow on their own,	six months after inoculation becomes possible	No	Yes	Yes	Yes	Yes	No	No	Yes	Yes	No	untrusted	untrusted	neither	somewhat unreliable	neither	neither	somewhat unreliable	somewhat unreliable	fairly easy	fairly easy	very difficult	fairly difficult	fairly easy	fairly easy	fairly difficult	fairly easy	fairly difficult	fairly difficult	very difficult	very difficult	fairly easy
consent pbtained	male	50s	sducator	Middle school	Full-time	Bachelor’s	Yes	No	No	No	Yes	No	Yes	Yes	workplace	mainly droplet infections and contact infections	viruses can grow on their own,	Immediately after inoculation becomes possible	No	Yes	Yes	Yes	Yes	No	No	Yes	Yes	Yes	reliable	reliable	reliable	somewhat unreliable	reliable	neither	somewhat unreliable	neither	very easy	very easy	very difficult	fairly easy	very easy	fairly easy	fairly difficult	very easy	very easy	very difficult	very easy	fairly easy	very easy
consent pbtained	male	50s	sducator	Elementary school	Full-time	Bachelor’s	Yes	No	No	No	No	No	Yes	nothing in particular		mainly droplet infections and contact infections	viruses do not multiply in food	one year after inoculation becomes possible	No	Yes	Yes	Yes	Yes	No	Yes	Yes	No	Yes	untrusted	neither	neither	neither	neither	neither	neither	neither	very easy	very easy	fairly easy	fairly easy	very easy	very easy	very easy	very easy	very easy	fairly easy	very easy	fairly easy	very easy
consent pbtained	female	30s	sducator	Elementary school	Full-time	Bachelor’s	Yes	No	No	No	No	No	Yes	nothing in particular		mainly droplet infections and contact infections	viruses are larger than bacteria	six months after inoculation becomes possible	No	Yes	Yes	Yes	Yes	No	No	No	No	No	somewhat unreliable	somewhat reliable	neither	neither	somewhat reliable	neither	somewhat unreliable	somewhat unreliable	fairly easy	fairly easy	fairly easy	fairly easy	fairly easy	very easy	fairly easy	very easy	fairly difficult	fairly difficult	fairly easy	fairly difficult	fairly easy
consent pbtained	female	60s	sducator	Elementary school	Part-time	Bachelor’s	Yes	No	No	No	No	No	No	nothing in particular		mainly droplet infections and contact infections	bacteria cannot grow on their own	six months after inoculation becomes possible	Yes	Yes	Yes	Yes	Yes	Yes	Yes	Yes	Yes	Yes	somewhat unreliable	neither	somewhat reliable	somewhat reliable	somewhat reliable	neither	neither	somewhat reliable	fairly easy	fairly difficult	fairly difficult	fairly easy	fairly easy	fairly easy	fairly difficult	fairly easy	fairly easy	fairly difficult	fairly difficult	fairly easy	fairly easy
consent pbtained	male	30s	sducator	Middle school	Full-time	Bachelor’s	No	Yes	No	No	Yes	Yes	Yes	nothing in particular		mainly droplet infections and contact infections	bacteria cannot grow on their own	six months after inoculation becomes possible	No	Yes	Yes	Yes	Yes	No	No	Yes	Yes	No	somewhat unreliable	somewhat unreliable	neither	untrusted	reliable	reliable	somewhat unreliable	somewhat reliable	fairly difficult	fairly easy	fairly difficult	fairly easy	fairly difficult	fairly easy	fairly easy	fairly easy	fairly difficult	fairly easy	fairly difficult	fairly easy	fairly easy
consent pbtained	male	50s	sducator	Elementary school	Fixed-term	Bachelor’s	Yes	No	No	No	No	No	Yes	nothing in particular		mainly droplet infections and contact infections	viruses can grow on their own,	will not inoculate	No	No	No	No	No	No	No	No	No	No	untrusted	untrusted	somewhat reliable	untrusted	neither	neither	neither	somewhat unreliable	fairly easy	fairly difficult	very difficult	fairly easy	fairly easy	very easy	fairly difficult	fairly difficult	fairly difficult	fairly difficult	fairly difficult	fairly difficult	fairly difficult
consent pbtained	female	40s	sducator	Middle school	Part-time	Bachelor’s	Yes	Yes	No	No	No	No	Yes	nothing in particular		mainly droplet infections and contact infections	viruses do not multiply in food	one year after inoculation becomes possible	No	Yes	Yes	Yes	Yes	Yes	Yes	Yes	No	Yes	neither	somewhat reliable	somewhat reliable	somewhat reliable	somewhat reliable	neither	neither	neither	fairly easy	fairly easy	fairly easy	fairly easy	fairly easy	fairly easy	fairly easy	fairly easy	fairly easy	fairly difficult	fairly difficult	fairly difficult	fairly easy
consent pbtained	female	30s	sducator	University	Fixed-term	Master’s	No	No	No	No	Yes	No	Yes	nothing in particular		mainly droplet infections and contact infections	viruses do not multiply in food	will not inoculate	No	Yes	Yes	Yes	Yes	Yes	Yes	No	No	Yes	untrusted	untrusted	neither	somewhat unreliable	somewhat unreliable	untrusted	neither	neither	fairly easy	fairly easy	fairly easy	fairly easy	very easy	fairly easy	fairly easy	fairly easy	fairly easy	fairly easy	fairly easy	fairly easy	fairly easy
consent pbtained	male	50s	sducator	Elementary school	Full-time	Bachelor’s	Yes	Yes	No	No	Yes	No	Yes	nothing in particular		mainly droplet infections and contact infections	bacteria cannot grow on their own	Immediately after inoculation becomes possible	No	Yes	Yes	Yes	Yes	No	No	Yes	Yes	Yes	untrusted	somewhat unreliable	neither	neither	somewhat reliable	neither	neither	neither	fairly easy	fairly easy	fairly difficult	fairly difficult	fairly easy	very easy	very difficult	fairly easy	fairly difficult	very difficult	fairly difficult	fairly difficult	fairly easy
consent pbtained	male	60s	sducator	Middle school	Full-time	Master’s	Yes	Yes	No	Yes	No	Yes	Yes	nothing in particular		mainly droplet infections and contact infections	viruses are larger than bacteria	will not inoculate	No	Yes	Yes	Yes	Yes	No	No	Yes	Yes	Yes	untrusted	untrusted	somewhat reliable	untrusted	somewhat reliable	neither	neither	neither	fairly difficult	fairly easy	fairly easy	fairly easy	fairly easy	fairly easy	fairly easy	fairly easy	fairly easy	fairly easy	fairly difficult	fairly easy	fairly easy
consent pbtained	male	30s	sducator	Middle school	Full-time	Master’s	Yes	No	No	No	No	No	Yes	nothing in particular		mainly droplet infections and contact infections	viruses do not multiply in food	Immediately after inoculation becomes possible	No	Yes	Yes	Yes	Yes	No	No	Yes	No	Yes	somewhat reliable	somewhat reliable	somewhat reliable	somewhat reliable	somewhat reliable	somewhat reliable	somewhat reliable	somewhat reliable	fairly easy	fairly easy	fairly difficult	fairly easy	fairly easy	fairly easy	fairly difficult	fairly easy	fairly easy	fairly easy	fairly easy	fairly easy	fairly easy
consent pbtained	male	50s	sducator	University	Fixed-term	Bachelor’s	Yes	Yes	No	Yes	Yes	Yes	No	nothing in particular		mainly droplet infections and contact infections	viruses can grow on their own,	Immediately after inoculation becomes possible	No	Yes	Yes	No	Yes	No	No	Yes	Yes	Yes	somewhat reliable	somewhat reliable	somewhat reliable	neither	somewhat reliable	neither	neither	somewhat reliable	fairly easy	fairly easy	fairly easy	fairly easy	fairly easy	fairly easy	fairly easy	fairly easy	fairly easy	fairly easy	fairly easy	fairly difficult	fairly easy
consent pbtained	male	50s	sducator	Middle school	Full-time	Master’s	Yes	No	No	Yes	No	No	Yes	nothing in particular		mainly droplet infections and contact infections	bacteria cannot grow on their own	six months after inoculation becomes possible	No	Yes	Yes	Yes	Yes	No	Yes	Yes	Yes	Yes	untrusted	somewhat reliable	neither	somewhat unreliable	somewhat reliable	neither	neither	somewhat reliable	fairly easy	fairly easy	fairly easy	fairly easy	very easy	very easy	very easy	very easy	fairly easy	fairly difficult	fairly easy	fairly easy	very easy
consent pbtained	female	30s	sducator	High school	Full-time	Bachelor’s	Yes	No	No	No	No	Yes	Yes	nothing in particular		mainly droplet infections and contact infections	bacteria cannot grow on their own	six months after inoculation becomes possible	No	Yes	Yes	Yes	Yes	Yes	Yes	Yes	Yes	Yes	untrusted	neither	somewhat reliable	neither	somewhat reliable	neither	neither	somewhat reliable	fairly difficult	fairly difficult	fairly difficult	fairly easy	fairly easy	fairly easy	fairly easy	fairly easy	fairly easy	fairly easy	don’t know	fairly difficult	fairly easy
consent pbtained	male	50s	sducator	High school	Full-time	Bachelor’s	Yes	No	No	No	No	No	No	nothing in particular		mainly droplet infections and contact infections	viruses do not multiply in food	one year after inoculation becomes possible	No	Yes	Yes	Yes	Yes	No	No	No	No	No	untrusted	untrusted	neither	neither	neither	untrusted	neither	neither	fairly difficult	fairly difficult	fairly difficult	fairly difficult	fairly difficult	very easy	fairly difficult	fairly difficult	fairly difficult	fairly difficult	very difficult	fairly difficult	fairly difficult
consent pbtained	male	50s	sducator	University	Full-time	Bachelor’s	Yes	Yes	Yes	Yes	No	Yes	No	nothing in particular		mainly droplet infections and contact infections	viruses can grow on their own,	Immediately after inoculation becomes possible	No	Yes	Yes	No	Yes	No	No	Yes	Yes	Yes	somewhat reliable	somewhat unreliable	somewhat reliable	somewhat reliable	somewhat reliable	neither	neither	neither	fairly difficult	very difficult	fairly difficult	very difficult	fairly difficult	fairly easy	very difficult	very difficult	fairly difficult	very difficult	fairly difficult	very difficult	fairly easy
consent pbtained	male	50s	sducator	High school	Full-time	Bachelor’s	Yes	No	No	No	No	Yes	Yes	nothing in particular		mainly droplet infections and contact infections	viruses can grow on their own,	Immediately after inoculation becomes possible	No	Yes	Yes	No	No	No	No	Yes	No	No	neither	neither	somewhat reliable	somewhat reliable	somewhat reliable	neither	neither	somewhat reliable	very difficult	very difficult	fairly difficult	fairly difficult	fairly easy	very easy	very difficult	fairly difficult	fairly difficult	very difficult	very difficult	very difficult	fairly difficult
consent pbtained	male	60s	sducator	Elementary school	Full-time	Bachelor’s	Yes	No	No	No	Yes	No	Yes	nothing in particular		mainly droplet infections and contact infections	viruses do not multiply in food	Immediately after inoculation becomes possible	No	Yes	Yes	Yes	Yes	No	No	Yes	No	Yes	somewhat reliable	somewhat reliable	somewhat reliable	somewhat reliable	reliable	somewhat reliable	neither	neither	very easy	very easy	fairly easy	fairly easy	very easy	very easy	fairly easy	very easy	fairly easy	fairly easy	fairly easy	fairly difficult	fairly easy
consent pbtained	male	50s	sducator	Middle school	Full-time	Bachelor’s	Yes	No	No	No	Yes	No	Yes	nothing in particular		mainly droplet infections and contact infections	viruses can grow on their own,	will not inoculate	No	Yes	Yes	Yes	No	No	No	Yes	No	No	somewhat reliable	neither	neither	neither	somewhat reliable	neither	neither	neither	fairly easy	fairly easy	fairly difficult	fairly difficult	fairly easy	fairly easy	fairly difficult	fairly easy	fairly easy	fairly difficult	fairly difficult	fairly difficult	fairly easy
consent pbtained	male	60s	sducator	High school	Full-time	Bachelor’s	Yes	Yes	No	No	No	No	Yes	nothing in particular		mainly droplet infections and contact infections	viruses do not multiply in food	Immediately after inoculation becomes possible	No	Yes	Yes	Yes	Yes	No	Yes	Yes	Yes	Yes	somewhat unreliable	somewhat unreliable	somewhat unreliable	somewhat unreliable	neither	neither	neither	neither	fairly easy	fairly easy	fairly easy	fairly easy	fairly easy	fairly easy	fairly easy	fairly easy	very easy	fairly easy	very easy	fairly difficult	fairly easy
consent pbtained	female	50s	sducator	University	Full-time	Doctorate	No	No	No	Yes	Yes	Yes	Yes	nothing in particular		mainly droplet infections and contact infections	viruses do not multiply in food	six months after inoculation becomes possible	No	Yes	Yes	Yes	Yes	Yes	Yes	Yes	No	Yes	neither	neither	neither	neither	neither	neither	neither	neither	fairly difficult	fairly difficult	fairly difficult	very difficult	fairly difficult	very easy	very difficult	fairly easy	very difficult	fairly difficult	fairly difficult	very difficult	fairly easy
consent pbtained	male	50s	sducator	High school	Full-time	Bachelor’s	Yes	No	No	No	Yes	No	Yes	nothing in particular		mainly droplet infections and contact infections	bacteria cannot grow on their own	will not inoculate	No	Yes	Yes	No	No	No	No	No	No	No	untrusted	neither	neither	neither	neither	somewhat reliable	neither	somewhat reliable	very easy	very easy	very easy	very easy	very easy	very easy	very easy	very easy	very easy	very easy	very easy	fairly easy	very easy
consent pbtained	male	30s	sducator	High school	Full-time	Bachelor’s	Yes	Yes	No	No	Yes	No	Yes	nothing in particular		mainly droplet infections and contact infections	viruses can grow on their own,	six months after inoculation becomes possible	No	Yes	Yes	Yes	Yes	No	No	Yes	No	Yes	neither	neither	somewhat reliable	somewhat reliable	neither	neither	somewhat reliable	somewhat reliable	fairly easy	fairly difficult	fairly easy	fairly easy	fairly easy	fairly easy	very difficult	fairly easy	fairly difficult	fairly difficult	fairly difficult	fairly easy	fairly difficult
consent pbtained	male	30s	sducator	High school	Full-time	Master’s	Yes	Yes	No	No	No	No	Yes	nothing in particular		mainly droplet infections and contact infections	viruses can grow on their own,	Immediately after inoculation becomes possible	No	No	No	No	Yes	Yes	Yes	No	No	No	somewhat unreliable	neither	neither	somewhat unreliable	somewhat reliable	somewhat unreliable	somewhat unreliable	neither	fairly easy	very easy	fairly easy	fairly easy	very easy	very easy	very easy	very easy	fairly easy	fairly easy	fairly easy	don’t know	fairly easy
consent pbtained	male	50s	sducator	High school	Full-time	Bachelor’s	Yes	No	No	No	No	Yes	Yes	nothing in particular		mainly droplet infections and contact infections	viruses do not multiply in food	six months after inoculation becomes possible	No	Yes	Yes	No	Yes	Yes	Yes	Yes	No	No	untrusted	somewhat unreliable	somewhat unreliable	somewhat unreliable	somewhat reliable	somewhat reliable	somewhat unreliable	somewhat unreliable	very easy	fairly easy	fairly easy	fairly easy	fairly easy	very easy	fairly easy	very easy	fairly easy	very easy	fairly difficult	fairly difficult	fairly easy
consent pbtained	male	60s	sducator	University	Part-time	Master’s	No	No	No	Yes	Yes	No	Yes	nothing in particular		mainly droplet infections and contact infections	viruses can grow on their own,	Immediately after inoculation becomes possible	No	Yes	Yes	Yes	Yes	No	No	No	No	Yes	untrusted	somewhat unreliable	neither	somewhat unreliable	neither	neither	neither	somewhat reliable	fairly difficult	fairly difficult	very difficult	very difficult	fairly easy	fairly easy	very difficult	fairly easy	fairly easy	fairly difficult	fairly difficult	fairly easy	fairly difficult
consent pbtained	male	60s	sducator	High school	Full-time	Bachelor’s	Yes	Yes	No	No	No	Yes	No	nothing in particular		mainly droplet infections and contact infections	viruses do not multiply in food	six months after inoculation becomes possible	No	Yes	Yes	Yes	Yes	No	Yes	Yes	No	Yes	somewhat unreliable	neither	neither	neither	reliable	somewhat reliable	neither	somewhat reliable	fairly difficult	fairly difficult	very difficult	very difficult	very easy	don’t know	fairly difficult	very easy	fairly difficult	fairly difficult	very difficult	fairly difficult	fairly easy
consent pbtained	male	60s	sducator	Middle school	Fixed-term	Bachelor’s	Yes	Yes	No	No	Yes	Yes	No	nothing in particular		mainly droplet infections and contact infections	viruses can grow on their own,	Immediately after inoculation becomes possible	No	Yes	Yes	Yes	Yes	Yes	Yes	Yes	Yes	Yes	somewhat unreliable	neither	neither	somewhat unreliable	somewhat reliable	neither	untrusted	untrusted	fairly easy	fairly easy	fairly difficult	fairly easy	fairly easy	fairly easy	very easy	very easy	fairly difficult	fairly easy	fairly easy	fairly difficult	fairly easy
consent pbtained	male	60s	sducator	University	Part-time	Bachelor’s	Yes	Yes	No	No	No	No	No	nothing in particular		mainly droplet infections and contact infections	viruses do not multiply in food	Immediately after inoculation becomes possible	Yes	Yes	Yes	No	Yes	Yes	Yes	Yes	No	Yes	untrusted	somewhat unreliable	neither	neither	neither	neither	neither	neither	very easy	very easy	very easy	very easy	very easy	very easy	very easy	very easy	very easy	very easy	very easy	very easy	very easy
consent pbtained	female	50s	sducator	High school	Full-time	Bachelor’s	Yes	Yes	No	Yes	Yes	Yes	Yes	nothing in particular		mainly droplet infections and contact infections	viruses can grow on their own,	six months after inoculation becomes possible	Yes	Yes	Yes	Yes	Yes	No	Yes	No	Yes	Yes	untrusted	somewhat unreliable	somewhat reliable	somewhat reliable	reliable	somewhat reliable	neither	somewhat reliable	fairly difficult	fairly easy	fairly difficult	very difficult	fairly easy	fairly easy	fairly difficult	fairly easy	fairly easy	very difficult	fairly easy	fairly easy	fairly easy
consent pbtained	male	50s	sducator	High school	Full-time		Yes	No	No	No	No	No	Yes	nothing in particular		mainly droplet infections and contact infections	viruses do not multiply in food	one year after inoculation becomes possible	No	Yes	Yes	Yes	Yes	No	No	Yes	No	No	somewhat reliable	somewhat reliable	somewhat reliable	somewhat reliable	reliable	somewhat reliable	somewhat reliable	somewhat reliable	fairly easy	fairly easy	fairly easy	fairly easy	fairly easy	fairly easy	fairly easy	fairly easy	fairly easy	fairly difficult	fairly easy	fairly easy	fairly easy
consent pbtained	male	50s	sducator	Elementary school	Full-time	Bachelor’s	Yes	No	No	No	No	No	Yes	nothing in particular		mainly droplet infections and contact infections	viruses can grow on their own,	one year after inoculation becomes possible	No	Yes	Yes	Yes	No	No	No	Yes	No	No	neither	somewhat reliable	somewhat reliable	somewhat reliable	neither	neither	neither	neither	fairly easy	fairly easy	fairly easy	fairly easy	fairly easy	fairly easy	fairly easy	fairly easy	fairly easy	fairly difficult	don’t know	fairly difficult	fairly easy
consent pbtained	male	40s	sducator	University	Full-time	Master’s	Yes	No	No	No	No	No	Yes	nothing in particular		mainly droplet infections and contact infections	viruses can grow on their own,	will not inoculate	Yes	Yes	Yes	Yes	Yes	No	No	Yes	No	Yes	untrusted	untrusted	somewhat reliable	untrusted	neither	neither	untrusted	untrusted	fairly easy	fairly easy	don’t know	fairly easy	fairly easy	fairly easy	don’t know	fairly easy	fairly easy	fairly easy	don’t know	fairly easy	fairly easy
consent pbtained	male	50s	sducator	University	Part-time	Doctorate	Yes	Yes	No	No	No	Yes	Yes	nothing in particular		mainly droplet infections and contact infections	bacteria cannot grow on their own	six months after inoculation becomes possible	No	Yes	Yes	Yes	Yes	Yes	No	No	No	Yes	neither	neither	neither	neither	somewhat reliable	somewhat unreliable	somewhat unreliable	neither	fairly easy	fairly easy	fairly difficult	fairly difficult	fairly easy	very easy	fairly difficult	fairly easy	fairly easy	fairly difficult	fairly easy	fairly easy	fairly difficult
consent pbtained	male	50s	sducator	High school	Full-time	Bachelor’s	Yes	No	No	No	No	No	Yes	nothing in particular		mainly droplet infections and contact infections	viruses do not multiply in food	will not inoculate	No	Yes	Yes	No	No	No	No	No	No	Yes	somewhat unreliable	somewhat unreliable	neither	neither	somewhat reliable	neither	somewhat unreliable	neither	fairly difficult	fairly easy	fairly difficult	fairly difficult	very easy	fairly easy	fairly easy	fairly easy	fairly easy	fairly easy	fairly difficult	fairly difficult	fairly difficult
consent pbtained	female	50s	sducator	Middle school	Full-time	Bachelor’s	Yes	Yes	No	No	No	No	No	nothing in particular		mainly droplet infections and contact infections	viruses are larger than bacteria	one year after inoculation becomes possible	No	Yes	Yes	No	Yes	No	No	No	No	Yes	somewhat unreliable	somewhat unreliable	neither	somewhat unreliable	somewhat reliable	neither	somewhat unreliable	neither	fairly difficult	fairly difficult	fairly difficult	fairly difficult	fairly easy	fairly easy	fairly easy	fairly easy	fairly easy	fairly difficult	fairly easy	fairly difficult	fairly easy
consent pbtained	female	30s	sducator	Elementary school	Full-time	Bachelor’s	Yes	Yes	No	No	No	No	Yes	nothing in particular		mainly droplet infections and contact infections	viruses can grow on their own,	six months after inoculation becomes possible	No	Yes	Yes	Yes	Yes	Yes	Yes	Yes	No	No	reliable	reliable	somewhat reliable	untrusted	reliable	neither	somewhat unreliable	somewhat unreliable	very easy	fairly difficult	fairly easy	fairly easy	very easy	very easy	very easy	very easy	very difficult	very easy	fairly difficult	fairly difficult	very easy
consent pbtained	male	40s	sducator	University	Full-time	Doctorate	Yes	Yes	Yes	No	Yes	Yes	Yes	nothing in particular		mainly droplet infections and contact infections	viruses can grow on their own,	Immediately after inoculation becomes possible	No	No	No	No	No	No	No	Yes	Yes	Yes	reliable	untrusted	somewhat reliable	untrusted	reliable	neither	untrusted	untrusted	very easy	very easy	very easy	very easy	very easy	very easy	very easy	very easy	very easy	very easy	very easy	very easy	very easy
consent pbtained	female	20s	sducator	Elementary school	Full-time	Bachelor’s	Yes	Yes	No	No	No	No	No	nothing in particular		mainly droplet infections and contact infections	viruses are larger than bacteria	six months after inoculation becomes possible	No	Yes	Yes	Yes	Yes	No	No	Yes	No	Yes	neither	somewhat reliable	somewhat reliable	somewhat reliable	somewhat reliable	neither	neither	neither	very easy	very easy	fairly easy	fairly easy	very easy	very easy	fairly easy	very easy	very easy	fairly easy	fairly difficult	very easy	very easy
consent pbtained	male	50s	sducator	Elementary school	Full-time	Bachelor’s	Yes	No	No	Yes	No	No	Yes	nothing in particular		mainly droplet infections and contact infections	viruses can grow on their own,	six months after inoculation becomes possible	No	Yes	Yes	Yes	Yes	Yes	No	Yes	No	Yes	untrusted	somewhat reliable	somewhat reliable	somewhat reliable	reliable	somewhat reliable	somewhat reliable	neither	fairly difficult	fairly difficult	fairly difficult	fairly easy	fairly easy	fairly easy	fairly difficult	fairly easy	fairly easy	very difficult	very difficult	fairly difficult	fairly difficult
consent pbtained	male	50s	sducator	University	Full-time	Doctorate	Yes	No	No	No	No	No	Yes	nothing in particular		mainly droplet infections and contact infections	viruses do not multiply in food	Immediately after inoculation becomes possible	No	No	Yes	No	No	No	No	No	Yes	Yes	neither	neither	neither	somewhat unreliable	neither	neither	somewhat unreliable	neither	fairly easy	fairly easy	fairly easy	fairly easy	fairly easy	fairly easy	fairly easy	fairly easy	fairly easy	fairly easy	fairly easy	fairly easy	fairly easy
consent pbtained	male	20s	sducator	High school	Full-time	Bachelor’s	Yes	No	No	No	No	No	Yes	nothing in particular		mainly droplet infections and contact infections	bacteria cannot grow on their own	Immediately after inoculation becomes possible	No	Yes	Yes	Yes	No	No	No	Yes	Yes	Yes	somewhat unreliable	neither	somewhat reliable	somewhat reliable	neither	somewhat unreliable	neither	somewhat unreliable	fairly difficult	fairly easy	very difficult	fairly difficult	fairly difficult	fairly easy	very difficult	fairly easy	fairly difficult	fairly difficult	fairly easy	very difficult	fairly easy
consent pbtained	male	50s	sducator	University	Part-time	Doctorate	No	No	No	Yes	No	No	Yes	nothing in particular		mainly droplet infections and contact infections	viruses do not multiply in food	Immediately after inoculation becomes possible	No	Yes	Yes	Yes	Yes	Yes	Yes	No	Yes	Yes	untrusted	untrusted	somewhat reliable	untrusted	neither	untrusted	somewhat reliable	somewhat reliable	very difficult	don’t know	don’t know	don’t know	fairly difficult	don’t know	don’t know	very difficult	very difficult	don’t know	don’t know	don’t know	very difficult
consent pbtained	female	50s	sducator	Elementary school	Full-time	Bachelor’s	Yes	No	No	No	Yes	No	No	nothing in particular		mainly droplet infections and contact infections	bacteria cannot grow on their own	Immediately after inoculation becomes possible	No	Yes	Yes	Yes	Yes	No	No	Yes	Yes	No	neither	neither	neither	neither	neither	neither	neither	neither	fairly easy	fairly easy	fairly easy	don’t know	fairly easy	fairly easy	fairly difficult	fairly easy	fairly difficult	fairly difficult	fairly difficult	fairly difficult	fairly easy
consent pbtained	male	50s	sducator	Elementary school	Full-time	Master’s	No	Yes	Yes	Yes	Yes	Yes	Yes	Yes	Journal Article	mainly droplet infections and contact infections	viruses can grow on their own,	one year after inoculation becomes possible	Yes	Yes	Yes	Yes	Yes	No	Yes	Yes	Yes	Yes	untrusted	somewhat unreliable	somewhat reliable	somewhat unreliable	somewhat reliable	neither	somewhat reliable	somewhat reliable	fairly difficult	fairly difficult	fairly difficult	fairly difficult	fairly difficult	very easy	fairly difficult	fairly difficult	fairly difficult	fairly difficult	fairly difficult	fairly difficult	fairly difficult
consent pbtained	male	60s	sducator	Elementary school	Part-time	Master’s	Yes	No	No	No	Yes	No	Yes	nothing in particular		mainly droplet infections and contact infections	viruses do not multiply in food	Immediately after inoculation becomes possible	No	Yes	Yes	Yes	Yes	No	No	Yes	No	Yes	untrusted	somewhat reliable	somewhat reliable	somewhat reliable	somewhat reliable	neither	neither	somewhat reliable	fairly easy	fairly easy	fairly easy	very easy	very easy	very easy	fairly easy	very easy	fairly easy	fairly easy	fairly easy	fairly easy	very easy
consent pbtained	male	60s	sducator	Elementary school	Full-time	Bachelor’s	Yes	Yes	No	No	No	No	No	nothing in particular		mainly droplet infections and contact infections	viruses are larger than bacteria	six months after inoculation becomes possible	No	Yes	Yes	No	Yes	No	No	Yes	No	Yes	somewhat reliable	somewhat reliable	reliable	reliable	reliable	somewhat reliable	somewhat reliable	somewhat reliable	fairly easy	fairly easy	fairly difficult	fairly easy	fairly easy	fairly easy	fairly easy	fairly easy	fairly easy	fairly difficult	fairly difficult	fairly easy	fairly easy
consent pbtained	male	50s	sducator	High school	Full-time	Bachelor’s	Yes	Yes	No	No	No	No	Yes	nothing in particular		mainly droplet infections and contact infections	viruses do not multiply in food	six months after inoculation becomes possible	No	Yes	Yes	No	Yes	No	No	Yes	No	No	somewhat unreliable	neither	somewhat reliable	untrusted	somewhat reliable	untrusted	neither	neither	fairly easy	fairly easy	fairly easy	very difficult	very easy	very easy	fairly easy	very easy	very easy	fairly easy	fairly easy	fairly easy	very easy
consent pbtained	male	50s	sducator	High school	Full-time	Master’s	Yes	Yes	Yes	No	No	No	No	nothing in particular		mainly droplet infections and contact infections	viruses do not multiply in food	Immediately after inoculation becomes possible	No	Yes	Yes	No	Yes	No	No	Yes	No	No	untrusted	somewhat unreliable	neither	neither	somewhat reliable	neither	untrusted	somewhat reliable	fairly difficult	fairly easy	very difficult	fairly easy	very easy	very easy	very difficult	fairly easy	fairly easy	fairly easy	fairly difficult	very difficult	fairly difficult
consent pbtained	male	40s	sducator	High school	Full-time	Master’s	No	Yes	No	No	No	No	Yes	nothing in particular		mainly droplet infections and contact infections	viruses do not multiply in food	Immediately after inoculation becomes possible	No	No	No	No	No	No	No	No	No	Yes	untrusted	untrusted	somewhat reliable	somewhat reliable	somewhat reliable	untrusted	somewhat reliable	somewhat reliable	very easy	very easy	very easy	very easy	very easy	very easy	very easy	very easy	very easy	very easy	very easy	very easy	very easy
consent pbtained	male	60s	sducator	High school	Full-time	Bachelor’s	Yes	Yes	Yes	No	Yes	No	Yes	nothing in particular		mainly droplet infections and contact infections	viruses do not multiply in food	Immediately after inoculation becomes possible	No	Yes	Yes	No	Yes	No	No	Yes	Yes	Yes	somewhat unreliable	somewhat unreliable	neither	neither	somewhat reliable	somewhat unreliable	somewhat unreliable	neither	very difficult	fairly easy	fairly difficult	fairly difficult	very easy	very easy	fairly difficult	very easy	fairly difficult	fairly difficult	fairly difficult	fairly easy	very easy
consent pbtained	male	60s	sducator	Elementary school	Fixed-term	Bachelor’s	Yes	Yes	Yes	No	Yes	Yes	Yes	nothing in particular		mainly droplet infections and contact infections	bacteria cannot grow on their own	Immediately after inoculation becomes possible	Yes	Yes	Yes	Yes	Yes	No	Yes	Yes	Yes	Yes	neither	neither	neither	somewhat reliable	somewhat reliable	somewhat reliable	somewhat reliable	somewhat reliable	very easy	fairly easy	very easy	fairly easy	fairly easy	very easy	fairly easy	fairly difficult	fairly easy	very easy	fairly easy	very easy	fairly easy
consent pbtained	male	40s	sducator	High school	Full-time	Bachelor’s	Yes	Yes	No	No	Yes	Yes	Yes	nothing in particular		mainly droplet infections and contact infections	viruses do not multiply in food	six months after inoculation becomes possible	No	Yes	Yes	Yes	Yes	Yes	No	No	No	Yes	reliable	neither	neither	neither	reliable	neither	neither	neither	fairly easy	fairly easy	fairly easy	fairly easy	very easy	very easy	very easy	very easy	very easy	fairly easy	fairly easy	fairly easy	very easy
consent pbtained	male	50s	sducator	High school	Full-time	Bachelor’s	Yes	Yes	No	No	No	No	Yes	nothing in particular		mainly droplet infections and contact infections	viruses can grow on their own,	six months after inoculation becomes possible	No	Yes	Yes	Yes	Yes	No	No	Yes	Yes	No	neither	neither	somewhat reliable	somewhat reliable	somewhat reliable	neither	neither	neither	fairly difficult	fairly easy	fairly difficult	very difficult	fairly easy	fairly easy	fairly difficult	fairly easy	very difficult	fairly difficult	fairly difficult	fairly difficult	fairly easy
consent pbtained	female	50s	sducator	Vocational school/junior college	Full-time	Doctorate	Yes	No	No	No	No	No	Yes	nothing in particular		mainly droplet infections and contact infections	viruses do not multiply in food	six months after inoculation becomes possible	No	Yes	Yes	No	Yes	No	No	Yes	No	Yes	somewhat unreliable	somewhat unreliable	neither	neither	somewhat reliable	neither	neither	neither	fairly difficult	fairly easy	fairly difficult	don’t know	fairly easy	fairly easy	fairly difficult	fairly easy	fairly difficult	fairly difficult	don’t know	don’t know	very easy
consent pbtained	female	50s	sducator	High school	Full-time	Bachelor’s	Yes	Yes	No	No	Yes	No	Yes	nothing in particular		mainly droplet infections and contact infections	viruses do not multiply in food	Immediately after inoculation becomes possible	No	Yes	Yes	Yes	Yes	No	Yes	Yes	Yes	Yes	somewhat unreliable	somewhat reliable	somewhat reliable	somewhat unreliable	somewhat reliable	somewhat reliable	neither	somewhat reliable	fairly easy	fairly easy	fairly easy	fairly easy	fairly easy	very easy	fairly easy	very easy	fairly easy	fairly easy	fairly easy	fairly easy	fairly easy
consent pbtained	male	50s	sducator	University	Full-time	Doctorate	No	Yes	No	Yes	No	No	Yes	nothing in particular		mainly droplet infections and contact infections	viruses do not multiply in food	Immediately after inoculation becomes possible	No	Yes	Yes	Yes	Yes	No	No	Yes	No	Yes	untrusted	somewhat unreliable	neither	somewhat unreliable	neither	somewhat unreliable	somewhat unreliable	neither	fairly easy	fairly easy	fairly easy	fairly easy	fairly easy	very easy	fairly easy	very easy	very easy	fairly easy	fairly easy	fairly easy	fairly easy
consent pbtained	male	30s	sducator	High school	Part-time	Bachelor’s	Yes	No	No	No	Yes	Yes	Yes	nothing in particular		mainly droplet infections and contact infections	viruses can grow on their own,	will not inoculate	No	No	Yes	Yes	No	Yes	Yes	Yes	No	Yes	somewhat unreliable	somewhat reliable	somewhat reliable	somewhat reliable	somewhat reliable	somewhat reliable	somewhat reliable	somewhat reliable	fairly difficult	fairly easy	fairly difficult	fairly difficult	very easy	very easy	fairly easy	very easy	fairly difficult	fairly easy	fairly easy	fairly easy	fairly easy
consent pbtained	female	40s	sducator	University	Full-time	Doctorate	Yes	No	No	No	No	No	Yes	nothing in particular		mainly droplet infections and contact infections	viruses do not multiply in food	Immediately after inoculation becomes possible	No	No	Yes	Yes	Yes	No	No	No	No	Yes	somewhat reliable	somewhat reliable	somewhat reliable	somewhat reliable	neither	neither	neither	neither	fairly difficult	fairly difficult	fairly easy	fairly easy	fairly easy	fairly easy	fairly difficult	fairly easy	fairly easy	fairly difficult	fairly easy	very difficult	fairly difficult
consent pbtained	male	50s	sducator	University	Full-time	Doctorate	Yes	Yes	No	Yes	Yes	Yes	Yes	nothing in particular		mainly droplet infections and contact infections	viruses are larger than bacteria	six months after inoculation becomes possible	No	Yes	Yes	Yes	Yes	No	No	Yes	Yes	Yes	somewhat unreliable	neither	somewhat reliable	neither	neither	neither	neither	neither	fairly easy	fairly difficult	fairly difficult	fairly easy	fairly easy	fairly easy	very difficult	fairly easy	fairly easy	fairly difficult	very difficult	fairly difficult	fairly easy
consent pbtained	male	50s	sducator	Middle school	Full-time	Bachelor’s	Yes	No	No	No	No	No	Yes	nothing in particular		mainly droplet infections and contact infections	viruses are larger than bacteria	Immediately after inoculation becomes possible	No	No	Yes	No	Yes	No	No	No	No	No	neither	somewhat reliable	somewhat reliable	somewhat unreliable	somewhat reliable	neither	somewhat unreliable	neither	fairly easy	fairly easy	fairly difficult	fairly easy	fairly easy	very easy	fairly difficult	fairly easy	fairly easy	fairly difficult	fairly difficult	fairly difficult	fairly easy
consent pbtained	female	40s	sducator	Middle school	Full-time	Master’s	Yes	Yes	No	Yes	No	Yes	Yes	nothing in particular		mainly droplet infections and contact infections	viruses are larger than bacteria	will not inoculate	No	Yes	Yes	Yes	Yes	No	Yes	Yes	Yes	Yes	neither	neither	neither	neither	somewhat reliable	neither	neither	somewhat reliable	fairly easy	fairly easy	fairly easy	fairly easy	fairly easy	fairly easy	fairly easy	fairly easy	fairly easy	fairly easy	fairly easy	fairly easy	fairly easy
consent pbtained	male	50s	sducator	Elementary school	Full-time	Master’s	Yes	Yes	Yes	Yes	No	No	No	nothing in particular		mainly droplet infections and contact infections	viruses can grow on their own,	Immediately after inoculation becomes possible	Yes	Yes	Yes	Yes	Yes	No	No	Yes	No	Yes	somewhat unreliable	somewhat unreliable	somewhat unreliable	somewhat unreliable	somewhat unreliable	somewhat unreliable	somewhat unreliable	somewhat unreliable	fairly easy	fairly easy	fairly easy	fairly easy	fairly easy	very difficult	fairly easy	fairly easy	fairly easy	fairly easy	very difficult	very difficult	fairly easy
consent pbtained	male	40s	sducator	University	Full-time	Doctorate	Yes	No	No	No	No	No	Yes	nothing in particular		mainly droplet infections and contact infections	viruses can grow on their own,	two years after inoculation becomes possible	No	Yes	Yes	Yes	Yes	Yes	Yes	No	No	Yes	somewhat unreliable	somewhat unreliable	somewhat unreliable	somewhat unreliable	neither	neither	somewhat unreliable	somewhat unreliable	fairly easy	fairly easy	fairly easy	fairly easy	fairly easy	fairly easy	fairly easy	fairly easy	fairly easy	fairly easy	fairly easy	fairly easy	fairly easy
consent pbtained	male	60s	sducator	Elementary school	Full-time		Yes	Yes	Yes	No	No	No	Yes	nothing in particular		mainly droplet infections and contact infections	bacteria cannot grow on their own	one year after inoculation becomes possible	No	Yes	Yes	Yes	Yes	Yes	Yes	Yes	Yes	Yes	neither	neither	neither	neither	neither	neither	neither	neither	fairly easy	fairly easy	fairly easy	fairly easy	fairly easy	fairly easy	fairly easy	fairly easy	fairly easy	fairly easy	fairly easy	fairly easy	fairly easy
consent pbtained	female	40s	sducator	High school	Full-time	Master’s	Yes	Yes	No	Yes	Yes	No	Yes	nothing in particular		mainly droplet infections and contact infections	viruses can grow on their own,	Immediately after inoculation becomes possible	Yes	Yes	Yes	Yes	Yes	Yes	Yes	Yes	Yes	Yes	neither	neither	neither	neither	neither	somewhat unreliable	somewhat unreliable	neither	fairly easy	fairly easy	fairly easy	fairly easy	fairly easy	fairly easy	fairly easy	fairly easy	fairly easy	fairly easy	fairly easy	fairly difficult	fairly easy
consent pbtained	male	50s	sducator	University	Full-time	Doctorate	No	No	No	Yes	No	Yes	Yes	nothing in particular		mainly droplet infections and contact infections	viruses do not multiply in food	Immediately after inoculation becomes possible	No	Yes	Yes	No	Yes	No	No	Yes	Yes	Yes	neither	neither	somewhat reliable	neither	somewhat reliable	somewhat reliable	neither	neither	fairly easy	fairly easy	fairly easy	fairly easy	fairly easy	fairly easy	fairly easy	fairly easy	fairly easy	fairly easy	fairly easy	fairly easy	fairly easy
consent pbtained	male	50s	sducator	University	Full-time	Doctorate	Yes	Yes	No	No	No	No	No	nothing in particular		mainly droplet infections and contact infections	viruses can grow on their own,	will not inoculate	No	No	Yes	No	Yes	No	No	No	No	No	untrusted	untrusted	somewhat reliable	untrusted	untrusted	untrusted	untrusted	somewhat reliable	very easy	very easy	very easy	very easy	very easy	very easy	very easy	very easy	very easy	very easy	very easy	very easy	very easy
consent pbtained	male	50s	sducator	University	Full-time	Master’s	Yes	No	No	No	No	Yes	Yes	nothing in particular		mainly droplet infections and contact infections	viruses can grow on their own,	Immediately after inoculation becomes possible	Yes	Yes	Yes	Yes	Yes	No	No	Yes	Yes	Yes	somewhat reliable	somewhat reliable	somewhat reliable	somewhat reliable	reliable	somewhat reliable	somewhat reliable	reliable	very easy	fairly difficult	very easy	very easy	very easy	very easy	fairly easy	very easy	very easy	very difficult	very easy	very easy	very easy
consent pbtained	female	50s	sducator	University	Full-time	Bachelor’s	Yes	Yes	No	No	No	No	No	nothing in particular		mainly droplet infections and contact infections	viruses can grow on their own,	will not inoculate	No	Yes	Yes	Yes	Yes	No	Yes	Yes	Yes	Yes	untrusted	somewhat unreliable	neither	neither	neither	somewhat unreliable	somewhat unreliable	neither	fairly difficult	fairly difficult	fairly difficult	fairly difficult	fairly difficult	very easy	fairly difficult	fairly difficult	fairly easy	fairly difficult	fairly difficult	fairly easy	don’t know
consent pbtained	male	20s	sducator	High school	Full-time	Bachelor’s	Yes	Yes	No	No	No	No	Yes	nothing in particular		mainly droplet infections and contact infections	viruses can grow on their own,	Immediately after inoculation becomes possible	No	Yes	Yes	Yes	Yes	No	No	No	No	Yes	neither	neither	neither	neither	somewhat reliable	neither	neither	neither	fairly difficult	fairly difficult	fairly difficult	fairly difficult	fairly easy	fairly easy	fairly difficult	fairly easy	fairly difficult	fairly difficult	fairly difficult	fairly difficult	fairly easy
consent pbtained	male	60s	sducator	High school	Full-time	Bachelor’s	Yes	Yes	Yes	Yes	Yes	Yes	Yes	nothing in particular		mainly droplet infections and contact infections	viruses can grow on their own,	Immediately after inoculation becomes possible	Yes	Yes	Yes	No	Yes	No	No	Yes	No	No	somewhat reliable	somewhat reliable	somewhat reliable	somewhat reliable	somewhat reliable	neither	neither	neither	fairly easy	fairly easy	fairly easy	fairly easy	very easy	fairly easy	fairly easy	fairly easy	fairly easy	very easy	fairly easy	fairly easy	fairly easy
consent pbtained	male	30s	sducator	High school	Full-time	Bachelor’s	Yes	No	No	Yes	No	No	No	nothing in particular		mainly droplet infections and contact infections	viruses can grow on their own,	will not inoculate	No	Yes	Yes	Yes	Yes	Yes	Yes	Yes	No	No	neither	neither	neither	neither	neither	neither	neither	neither	fairly difficult	fairly difficult	fairly difficult	fairly difficult	fairly easy	very easy	fairly difficult	fairly easy	fairly difficult	very difficult	very difficult	very difficult	fairly difficult
consent pbtained	male	40s	sducator	University	Fixed-term	Doctorate	Yes	No	No	Yes	No	Yes	Yes	nothing in particular		mainly droplet infections and contact infections	viruses can grow on their own,	one year after inoculation becomes possible	No	Yes	Yes	Yes	Yes	No	Yes	Yes	Yes	Yes	somewhat unreliable	somewhat reliable	somewhat reliable	somewhat unreliable	somewhat reliable	neither	neither	somewhat reliable	fairly easy	fairly easy	fairly difficult	fairly easy	fairly easy	fairly easy	fairly difficult	fairly easy	fairly easy	fairly difficult	fairly easy	fairly easy	fairly easy
consent pbtained	male	40s	sducator	Middle school	Full-time	Bachelor’s	No	No	No	No	No	No	Yes	nothing in particular		mainly droplet infections and contact infections	viruses can grow on their own,	will not inoculate	No	Yes	Yes	Yes	Yes	Yes	Yes	Yes	Yes	Yes	untrusted	untrusted	somewhat unreliable	somewhat unreliable	neither	somewhat unreliable	somewhat unreliable	somewhat unreliable	fairly easy	fairly difficult	very difficult	fairly easy	fairly easy	fairly easy	fairly difficult	very easy	fairly easy	fairly easy	fairly easy	fairly difficult	fairly easy
consent pbtained	male	40s	sducator	Middle school	Full-time	Bachelor’s	Yes	Yes	Yes	No	Yes	No	Yes	nothing in particular		mainly droplet infections and contact infections	viruses can grow on their own,	Immediately after inoculation becomes possible	No	Yes	Yes	Yes	Yes	Yes	No	Yes	Yes	Yes	somewhat reliable	somewhat reliable	somewhat reliable	somewhat reliable	neither	neither	somewhat unreliable	somewhat reliable	fairly difficult	fairly difficult	fairly easy	fairly easy	fairly easy	fairly easy	fairly easy	fairly easy	fairly easy	fairly easy	fairly easy	fairly easy	fairly easy
consent pbtained	male	60s	sducator	Elementary school	Full-time	Bachelor’s	Yes	Yes	No	Yes	No	No	Yes	nothing in particular		mainly droplet infections and contact infections	viruses do not multiply in food	will not inoculate	No	Yes	Yes	Yes	Yes	Yes	Yes	Yes	No	Yes	untrusted	neither	somewhat reliable	somewhat reliable	somewhat reliable	somewhat reliable	somewhat reliable	somewhat reliable	very difficult	fairly difficult	fairly easy	fairly difficult	fairly difficult	very easy	fairly difficult	fairly easy	fairly difficult	fairly difficult	fairly difficult	fairly easy	fairly easy
consent pbtained	male	60s	sducator	University	Full-time	Bachelor’s	Yes	Yes	Yes	Yes	No	No	Yes	nothing in particular		mainly droplet infections and contact infections	viruses can grow on their own,	Immediately after inoculation becomes possible	No	Yes	Yes	Yes	Yes	No	No	Yes	No	No	somewhat reliable	somewhat reliable	neither	somewhat unreliable	neither	somewhat unreliable	somewhat unreliable	somewhat unreliable	very difficult	very difficult	very difficult	fairly easy	fairly easy	very difficult	very difficult	fairly easy	fairly easy	very difficult	fairly difficult	fairly easy	fairly easy
consent pbtained	male	50s	sducator	High school	Full-time	Bachelor’s	No	No	No	No	No	No	Yes	nothing in particular		mainly droplet infections and contact infections	viruses can grow on their own,	Immediately after inoculation becomes possible	No	Yes	Yes	Yes	Yes	No	No	Yes	No	Yes	somewhat unreliable	somewhat unreliable	somewhat reliable	neither	somewhat reliable	somewhat unreliable	somewhat unreliable	neither	fairly easy	fairly easy	fairly difficult	fairly difficult	fairly easy	fairly easy	fairly difficult	fairly easy	fairly easy	fairly difficult	fairly difficult	fairly difficult	fairly easy
consent pbtained	male	60s	sducator	University	Full-time	Master’s	Yes	Yes	No	No	Yes	No	Yes	nothing in particular		mainly droplet infections and contact infections	viruses do not multiply in food	Immediately after inoculation becomes possible	No	Yes	Yes	Yes	Yes	No	Yes	Yes	No	Yes	somewhat unreliable	neither	somewhat reliable	somewhat unreliable	somewhat reliable	neither	somewhat unreliable	somewhat reliable	fairly difficult	fairly easy	very difficult	very difficult	fairly difficult	very difficult	very difficult	fairly easy	very difficult	very difficult	very difficult	very difficult	fairly difficult
consent pbtained	female	30s	sducator	Vocational school/junior college	Full-time		Yes	Yes	No	Yes	Yes	Yes	Yes	Yes	Journal Article	mainly droplet infections and contact infections	viruses do not multiply in food	two years after inoculation becomes possible	No	Yes	Yes	Yes	Yes	Yes	Yes	Yes	Yes	No	untrusted	somewhat unreliable	neither	neither	somewhat reliable	somewhat reliable	somewhat unreliable	neither	fairly easy	fairly easy	very easy	very easy	fairly easy	very easy	fairly easy	very easy	very easy	fairly easy	fairly easy	fairly easy	very easy
consent pbtained	female	30s	sducator	University	Fixed-term	Master’s	Yes	Yes	No	No	No	No	Yes	nothing in particular		mainly droplet infections and contact infections	viruses can grow on their own,	Immediately after inoculation becomes possible	No	Yes	Yes	Yes	Yes	Yes	No	No	Yes	Yes	untrusted	neither	somewhat reliable	neither	neither	somewhat unreliable	somewhat unreliable	neither	very difficult	fairly difficult	very difficult	very difficult	fairly difficult	very easy	fairly difficult	very easy	fairly difficult	very difficult	fairly difficult	fairly difficult	very easy
consent pbtained	male	50s	sducator	Middle school	Full-time	Bachelor’s	Yes	Yes	Yes	Yes	No	No	No	nothing in particular		mainly droplet infections and contact infections	viruses can grow on their own,	six months after inoculation becomes possible	No	Yes	Yes	Yes	Yes	No	No	No	No	Yes	somewhat reliable	somewhat reliable	somewhat reliable	somewhat reliable	somewhat reliable	neither	neither	somewhat reliable	fairly easy	fairly difficult	fairly difficult	fairly difficult	fairly easy	fairly easy	fairly difficult	fairly easy	fairly easy	fairly difficult	fairly difficult	fairly difficult	fairly difficult
consent pbtained	female	50s	sducator	University	Part-time	Master’s	No	Yes	Yes	Yes	No	Yes	No	nothing in particular		mainly droplet infections and contact infections	viruses can grow on their own,	Immediately after inoculation becomes possible	Yes	Yes	Yes	Yes	Yes	Yes	Yes	Yes	No	Yes	untrusted	neither	somewhat reliable	somewhat unreliable	reliable	somewhat unreliable	somewhat unreliable	neither	very easy	very easy	very easy	very easy	very easy	very easy	very easy	very easy	very easy	very easy	very easy	very easy	very easy
consent pbtained	male	60s	sducator	University	Full-time	Doctorate	No	Yes	Yes	No	Yes	Yes	Yes	nothing in particular		mainly droplet infections and contact infections	viruses do not multiply in food	Immediately after inoculation becomes possible	No	Yes	Yes	No	Yes	Yes	Yes	Yes	Yes	Yes	untrusted	somewhat unreliable	somewhat reliable	untrusted	neither	untrusted	untrusted	somewhat unreliable	fairly easy	fairly easy	fairly easy	very easy	very easy	very easy	fairly easy	very easy	very easy	don’t know	fairly easy	don’t know	very easy
consent pbtained	male	60s	sducator	University	Full-time	Doctorate	No	No	No	No	No	No	Yes	nothing in particular		mainly droplet infections and contact infections	viruses do not multiply in food	will not inoculate	No	No	No	No	No	No	No	Yes	No	Yes	neither	neither	neither	neither	somewhat reliable	neither	neither	neither	very easy	very easy	fairly easy	very easy	very easy	very easy	fairly easy	very easy	fairly easy	fairly easy	don’t know	fairly easy	very easy
consent pbtained	male	60s	sducator	High school	Fixed-term	Bachelor’s	Yes	Yes	No	No	No	No	No	nothing in particular		mainly droplet infections and contact infections	viruses do not multiply in food	Immediately after inoculation becomes possible	Yes	Yes	Yes	No	Yes	No	Yes	Yes	No	Yes	somewhat unreliable	somewhat reliable	somewhat reliable	somewhat reliable	somewhat reliable	somewhat reliable	somewhat reliable	somewhat reliable	fairly easy	fairly easy	fairly easy	fairly easy	fairly easy	fairly easy	fairly difficult	fairly easy	fairly easy	fairly easy	fairly easy	fairly easy	fairly easy
consent pbtained	male	60s	sducator	Vocational school/junior college	Part-time	Bachelor’s	Yes	Yes	No	Yes	Yes	Yes	Yes	nothing in particular		mainly droplet infections and contact infections	viruses do not multiply in food	Immediately after inoculation becomes possible	No	Yes	Yes	Yes	Yes	No	No	Yes	Yes	No	untrusted	neither	neither	neither	somewhat reliable	neither	neither	neither	fairly difficult	fairly difficult	fairly difficult	fairly easy	fairly easy	fairly easy	fairly difficult	fairly easy	fairly easy	very difficult	fairly difficult	very difficult	fairly easy
consent pbtained	male	30s	sducator	High school	Full-time	Bachelor’s	Yes	Yes	No	No	No	No	Yes	nothing in particular		mainly droplet infections and contact infections	viruses do not multiply in food	two years after inoculation becomes possible	No	Yes	Yes	Yes	Yes	Yes	Yes	Yes	Yes	Yes	neither	somewhat reliable	neither	neither	somewhat reliable	neither	neither	neither	fairly easy	fairly easy	fairly easy	fairly difficult	fairly easy	fairly easy	fairly difficult	fairly easy	fairly easy	fairly easy	fairly easy	fairly easy	fairly difficult
consent pbtained	male	60s	sducator	Middle school	Full-time	Bachelor’s	Yes	No	No	No	No	Yes	Yes	nothing in particular		mainly droplet infections and contact infections	viruses can grow on their own,	Immediately after inoculation becomes possible	No	Yes	Yes	No	Yes	No	No	Yes	No	No	neither	neither	neither	neither	somewhat reliable	neither	neither	neither	very easy	very easy	very easy	very easy	very easy	very easy	very easy	very easy	very easy	very easy	very easy	fairly easy	very easy
consent pbtained	female	50s	sducator	University	Part-time	Master’s	No	No	Yes	No	No	Yes	Yes	nothing in particular		mainly droplet infections and contact infections	viruses can grow on their own,	one year after inoculation becomes possible	Yes	Yes	Yes	Yes	Yes	Yes	Yes	Yes	Yes	Yes	untrusted	neither	somewhat reliable	somewhat unreliable	somewhat reliable	untrusted	neither	somewhat reliable	very difficult	fairly difficult	very difficult	fairly difficult	fairly easy	very easy	very difficult	fairly easy	fairly easy	fairly difficult	fairly difficult	very difficult	fairly easy
consent pbtained	male	50s	sducator	University	Full-time	Doctorate	No	No	No	No	No	No	Yes	nothing in particular		mainly droplet infections and contact infections	bacteria cannot grow on their own	will not inoculate	No	Yes	Yes	Yes	Yes	Yes	Yes	Yes	Yes	Yes	untrusted	somewhat reliable	somewhat reliable	somewhat reliable	somewhat reliable	somewhat reliable	somewhat reliable	somewhat reliable	fairly difficult	fairly difficult	fairly difficult	fairly difficult	fairly difficult	fairly easy	fairly difficult	fairly difficult	fairly difficult	fairly difficult	fairly difficult	fairly difficult	fairly difficult
consent pbtained	male	50s	sducator	University	Full-time	Doctorate	Yes	No	No	Yes	No	Yes	No	nothing in particular		mainly droplet infections and contact infections	viruses do not multiply in food	Immediately after inoculation becomes possible	No	Yes	Yes	Yes	Yes	Yes	Yes	No	Yes	Yes	neither	neither	neither	neither	somewhat reliable	somewhat unreliable	untrusted	somewhat unreliable	fairly easy	very easy	fairly easy	fairly easy	very easy	very easy	fairly easy	very easy	very easy	fairly easy	fairly difficult	fairly easy	very easy
consent pbtained	male	60s	sducator	Middle school	Full-time	Bachelor’s	Yes	Yes	No	No	No	No	Yes	nothing in particular		mainly droplet infections and contact infections	viruses are larger than bacteria	one year after inoculation becomes possible	No	Yes	Yes	Yes	Yes	Yes	No	Yes	No	No	untrusted	neither	somewhat reliable	somewhat reliable	reliable	neither	neither	somewhat reliable	fairly difficult	fairly difficult	fairly difficult	fairly easy	fairly easy	fairly easy	fairly difficult	fairly easy	fairly easy	fairly difficult	fairly difficult	fairly easy	fairly easy
consent pbtained	male	60s	sducator	University	Full-time	Bachelor’s	No	No	No	Yes	No	No	Yes	nothing in particular		mainly droplet infections and contact infections	viruses do not multiply in food	six months after inoculation becomes possible	No	Yes	Yes	No	Yes	No	No	No	No	No	untrusted	reliable	neither	neither	somewhat reliable	neither	neither	reliable	fairly easy	fairly easy	fairly difficult	fairly difficult	fairly easy	fairly easy	fairly difficult	fairly easy	fairly difficult	fairly difficult	fairly difficult	fairly difficult	fairly easy
consent pbtained	male	60s	sducator	High school	Fixed-term	Bachelor’s	Yes	Yes	No	No	No	No	Yes	nothing in particular		mainly droplet infections and contact infections	bacteria cannot grow on their own	Immediately after inoculation becomes possible	No	Yes	Yes	No	Yes	No	No	No	No	Yes	somewhat reliable	somewhat reliable	reliable	somewhat reliable	somewhat reliable	neither	neither	somewhat reliable	fairly easy	fairly easy	very difficult	fairly difficult	fairly easy	very difficult	fairly easy	very easy	fairly easy	fairly difficult	fairly easy	fairly easy	fairly difficult
consent pbtained	male	40s	sducator	University	Part-time	Doctorate	Yes	No	No	Yes	No	No	Yes	nothing in particular		mainly droplet infections and contact infections	viruses do not multiply in food	Immediately after inoculation becomes possible	No	Yes	Yes	Yes	Yes	Yes	Yes	Yes	No	Yes	neither	neither	somewhat reliable	neither	somewhat reliable	neither	neither	reliable	fairly easy	fairly easy	fairly easy	fairly difficult	fairly easy	fairly easy	fairly easy	fairly easy	fairly easy	fairly difficult	fairly difficult	fairly easy	fairly easy
consent pbtained	male	50s	sducator	University	Full-time	Master’s	Yes	Yes	No	Yes	No	No	Yes	nothing in particular		mainly droplet infections and contact infections	viruses can grow on their own,	Immediately after inoculation becomes possible	No	Yes	Yes	Yes	Yes	Yes	Yes	No	No	Yes	untrusted	somewhat unreliable	somewhat reliable	neither	neither	neither	neither	neither	fairly difficult	fairly difficult	fairly difficult	very difficult	fairly easy	very easy	fairly easy	very easy	fairly difficult	very difficult	very difficult	fairly easy	fairly difficult
consent pbtained	male	30s	sducator	University	Fixed-term	Doctorate	No	No	No	No	No	No	Yes	nothing in particular		mainly droplet infections and contact infections	viruses do not multiply in food	six months after inoculation becomes possible	No	Yes	Yes	Yes	Yes	No	No	No	Yes	Yes	somewhat reliable	neither	somewhat unreliable	untrusted	somewhat reliable	neither	somewhat reliable	reliable	fairly easy	fairly easy	fairly easy	fairly difficult	fairly easy	fairly easy	fairly easy	fairly easy	fairly difficult	fairly easy	fairly easy	fairly easy	fairly easy
consent pbtained	male	50s	sducator	Elementary school	Full-time	Bachelor’s	Yes	No	Yes	No	Yes	No	Yes	nothing in particular		mainly droplet infections and contact infections	viruses do not multiply in food	Immediately after inoculation becomes possible	No	Yes	Yes	Yes	Yes	No	No	Yes	Yes	Yes	untrusted	neither	neither	somewhat reliable	somewhat reliable	neither	neither	somewhat reliable	fairly difficult	fairly easy	very easy	fairly difficult	very easy	fairly easy	very easy	very easy	very easy	fairly easy	fairly easy	very easy	fairly easy
consent pbtained	male	50s	sducator	High school	Full-time	Bachelor’s	No	No	No	No	No	No	Yes	nothing in particular		mainly droplet infections and contact infections	viruses can grow on their own,	will not inoculate	No	Yes	Yes	No	Yes	Yes	Yes	No	No	No	untrusted	somewhat unreliable	somewhat reliable	untrusted	somewhat unreliable	somewhat unreliable	neither	somewhat unreliable	fairly difficult	fairly easy	fairly easy	very difficult	fairly easy	fairly easy	very difficult	fairly difficult	fairly difficult	very difficult	very difficult	very difficult	fairly easy
consent pbtained	male	40s	sducator	University	Full-time	Doctorate	Yes	Yes	Yes	Yes	Yes	Yes	Yes	nothing in particular		mainly droplet infections and contact infections	viruses do not multiply in food	two years after inoculation becomes possible	No	Yes	Yes	Yes	Yes	Yes	Yes	No	No	Yes	untrusted	untrusted	somewhat reliable	untrusted	untrusted	neither	neither	neither	don’t know	don’t know	don’t know	don’t know	don’t know	don’t know	don’t know	don’t know	don’t know	don’t know	don’t know	don’t know	don’t know
consent pbtained	male	40s	sducator	Elementary school	Full-time		No	No	No	No	No	No	Yes	nothing in particular		mainly droplet infections and contact infections	viruses do not multiply in food	six months after inoculation becomes possible	No	Yes	Yes	Yes	Yes	Yes	Yes	Yes	No	Yes	somewhat unreliable	neither	neither	neither	neither	neither	neither	neither	fairly easy	don’t know	don’t know	fairly easy	fairly easy	fairly easy	don’t know	fairly easy	fairly easy	don’t know	don’t know	fairly easy	don’t know
consent pbtained	female	50s	sducator	Vocational school/junior college	Full-time	Bachelor’s	Yes	Yes	Yes	Yes	Yes	Yes	Yes	nothing in particular		mainly droplet infections and contact infections	viruses can grow on their own,	Immediately after inoculation becomes possible	Yes	Yes	Yes	No	Yes	No	No	Yes	No	Yes	somewhat reliable	somewhat reliable	somewhat reliable	somewhat reliable	somewhat reliable	somewhat reliable	neither	somewhat reliable	fairly easy	fairly easy	fairly easy	fairly easy	fairly easy	fairly easy	fairly easy	fairly easy	fairly easy	fairly easy	fairly easy	fairly easy	fairly easy
consent pbtained	female	20s	sducator	University	Full-time	Doctorate	No	No	No	Yes	No	Yes	No	nothing in particular		mainly droplet infections and contact infections	viruses can grow on their own,	two years after inoculation becomes possible	Yes	Yes	Yes	Yes	Yes	Yes	Yes	Yes	Yes	Yes	untrusted	untrusted	somewhat reliable	untrusted	somewhat unreliable	neither	untrusted	somewhat unreliable	very difficult	very difficult	very difficult	very difficult	very easy	very easy	very difficult	very easy	very difficult	very easy	very easy	very difficult	very difficult
consent pbtained	male	50s	sducator	University	Full-time	Doctorate	No	No	No	No	No	Yes	Yes	nothing in particular		mainly droplet infections and contact infections	viruses do not multiply in food	Immediately after inoculation becomes possible	No	No	Yes	No	Yes	No	No	Yes	No	Yes	neither	somewhat unreliable	somewhat reliable	untrusted	untrusted	untrusted	somewhat reliable	somewhat unreliable	very easy	very easy	very easy	fairly difficult	very easy	very easy	very easy	very easy	very easy	very easy	very easy	very easy	very easy
consent pbtained	male	40s	sducator	Vocational school/junior college	Full-time		Yes	No	No	No	No	No	No	nothing in particular		mainly droplet infections and contact infections	bacteria cannot grow on their own	six months after inoculation becomes possible	No	Yes	Yes	No	Yes	Yes	No	No	Yes	Yes	neither	somewhat unreliable	neither	neither	somewhat reliable	somewhat unreliable	neither	neither	fairly difficult	fairly easy	fairly difficult	fairly difficult	fairly difficult	very easy	fairly difficult	fairly difficult	fairly difficult	fairly difficult	very difficult	fairly difficult	fairly difficult
consent pbtained	male	50s	sducator	University	Full-time	Bachelor’s	No	No	No	No	No	Yes	Yes	nothing in particular		mainly droplet infections and contact infections	viruses do not multiply in food	will not inoculate	No	Yes	Yes	No	Yes	No	No	No	Yes	No	reliable	reliable	reliable	reliable	reliable	reliable	reliable	reliable	fairly easy	fairly easy	fairly easy	fairly easy	fairly easy	fairly easy	fairly easy	fairly easy	fairly easy	fairly easy	fairly easy	fairly easy	fairly easy
consent pbtained	male	30s	sducator	High school	Full-time	Bachelor’s	Yes	No	No	No	No	No	No	nothing in particular		mainly droplet infections and contact infections	viruses can grow on their own,	one year after inoculation becomes possible	No	Yes	Yes	No	No	No	No	No	No	No	neither	neither	neither	neither	neither	neither	neither	neither	fairly difficult	fairly difficult	fairly difficult	fairly easy	fairly difficult	very easy	fairly difficult	fairly difficult	fairly difficult	fairly easy	fairly difficult	fairly difficult	fairly difficult
consent pbtained	female	20s	sducator	Elementary school	Full-time	Bachelor’s	Yes	Yes	Yes	No	No	Yes	No	nothing in particular		mainly droplet infections and contact infections	viruses can grow on their own,	two years after inoculation becomes possible	No	Yes	Yes	Yes	Yes	No	No	No	No	Yes	somewhat reliable	somewhat reliable	somewhat reliable	somewhat unreliable	somewhat reliable	somewhat unreliable	somewhat reliable	somewhat reliable	fairly easy	fairly difficult	fairly easy	fairly easy	fairly easy	very easy	fairly easy	fairly easy	fairly easy	fairly difficult	fairly difficult	fairly difficult	fairly easy
consent pbtained	female	40s	sducator	University	Part-time	Doctorate	No	No	No	No	No	No	Yes	nothing in particular		mainly droplet infections and contact infections	viruses do not multiply in food	will not inoculate	No	Yes	Yes	No	Yes	Yes	Yes	Yes	Yes	Yes	neither	somewhat reliable	somewhat reliable	neither	neither	neither	neither	neither	very easy	very easy	fairly easy	fairly difficult	very easy	fairly easy	fairly easy	very easy	very easy	fairly difficult	fairly easy	fairly easy	fairly easy
consent pbtained	female	60s	sducator	University	Full-time	Doctorate	Yes	Yes	No	No	No	No	Yes	nothing in particular		mainly droplet infections and contact infections	viruses do not multiply in food	Immediately after inoculation becomes possible	No	Yes	Yes	Yes	Yes	No	No	Yes	Yes	Yes	untrusted	neither	somewhat reliable	somewhat reliable	somewhat reliable	neither	neither	somewhat reliable	fairly easy	very easy	very easy	very easy	very easy	very easy	very easy	very easy	very easy	very easy	very easy	very easy	very easy
consent pbtained	male	50s	sducator	Elementary school	Full-time	Bachelor’s	Yes	Yes	No	No	No	No	Yes	nothing in particular		mainly droplet infections and contact infections	viruses do not multiply in food	six months after inoculation becomes possible	No	Yes	Yes	Yes	Yes	No	No	Yes	No	No	untrusted	reliable	somewhat reliable	somewhat reliable	reliable	somewhat reliable	reliable	reliable	fairly easy	fairly easy	fairly difficult	fairly easy	fairly easy	fairly easy	fairly easy	very easy	very easy	don’t know	fairly easy	don’t know	fairly easy
consent pbtained	male	50s	sducator	Elementary school	Full-time	Bachelor’s	Yes	Yes	No	No	No	No	No	nothing in particular		mainly droplet infections and contact infections	viruses are larger than bacteria	one year after inoculation becomes possible	No	Yes	Yes	Yes	Yes	No	No	Yes	Yes	Yes	neither	neither	neither	neither	neither	neither	neither	neither	fairly easy	fairly difficult	fairly easy	fairly easy	fairly easy	fairly easy	fairly easy	fairly easy	fairly easy	fairly difficult	fairly difficult	very difficult	fairly easy
consent pbtained	male	50s	sducator	Elementary school	Full-time	Bachelor’s	No	No	No	No	No	No	Yes	nothing in particular		mainly droplet infections and contact infections	bacteria cannot grow on their own	six months after inoculation becomes possible	No	Yes	Yes	Yes	Yes	No	No	Yes	No	Yes	somewhat reliable	somewhat reliable	somewhat unreliable	somewhat unreliable	neither	neither	somewhat reliable	neither	fairly easy	fairly easy	fairly easy	fairly easy	fairly difficult	fairly easy	fairly easy	fairly easy	fairly easy	fairly easy	fairly easy	fairly easy	fairly easy
consent pbtained	male	50s	sducator	Vocational school/junior college	Full-time	Bachelor’s	Yes	Yes	Yes	Yes	Yes	Yes	Yes	nothing in particular		mainly droplet infections and contact infections	viruses can grow on their own,	Immediately after inoculation becomes possible	Yes	Yes	Yes	Yes	No	No	No	No	No	Yes	somewhat reliable	somewhat reliable	somewhat unreliable	somewhat unreliable	somewhat reliable	neither	neither	neither	fairly easy	fairly easy	fairly easy	fairly easy	very easy	very easy	fairly easy	very easy	fairly easy	fairly difficult	fairly difficult	fairly difficult	fairly easy
consent pbtained	male	60s	sducator	High school	Full-time	Bachelor’s	Yes	Yes	No	No	No	No	Yes	nothing in particular		mainly droplet infections and contact infections	viruses do not multiply in food	six months after inoculation becomes possible	No	Yes	Yes	Yes	Yes	No	No	No	No	No	somewhat reliable	neither	somewhat reliable	untrusted	neither	untrusted	somewhat unreliable	neither	fairly easy	fairly easy	fairly easy	fairly easy	very easy	fairly easy	fairly easy	very easy	very easy	fairly easy	fairly easy	fairly easy	fairly easy
consent pbtained	male	40s	sducator	University	Fixed-term	Master’s	Yes	Yes	No	No	No	Yes	No	nothing in particular		mainly droplet infections and contact infections	viruses can grow on their own,	one year after inoculation becomes possible	No	Yes	Yes	No	Yes	No	Yes	Yes	Yes	Yes	somewhat reliable	somewhat reliable	somewhat reliable	somewhat reliable	somewhat reliable	neither	neither	neither	very easy	fairly easy	fairly easy	fairly easy	very easy	very easy	fairly easy	very easy	very easy	very easy	fairly easy	very easy	very easy
consent pbtained	male	50s	sducator	University	Full-time	Doctorate	Yes	Yes	No	No	Yes	No	Yes	nothing in particular		mainly droplet infections and contact infections	viruses can grow on their own,	Immediately after inoculation becomes possible	Yes	Yes	Yes	Yes	Yes	No	No	No	No	Yes	neither	neither	somewhat reliable	somewhat unreliable	somewhat reliable	somewhat unreliable	neither	neither	fairly difficult	fairly easy	fairly difficult	fairly difficult	fairly easy	very easy	fairly difficult	fairly easy	fairly easy	fairly difficult	fairly difficult	fairly difficult	fairly easy
consent pbtained	male	50s	sducator	Elementary school	Full-time	Bachelor’s	Yes	No	No	No	No	No	Yes	nothing in particular		mainly droplet infections and contact infections	viruses do not multiply in food	Immediately after inoculation becomes possible	No	No	No	No	No	No	No	No	No	Yes	neither	neither	neither	neither	neither	neither	neither	neither	very easy	fairly easy	fairly difficult	very easy	fairly easy	very easy	fairly easy	very easy	very easy	fairly difficult	fairly difficult	very difficult	very easy
consent pbtained	male	50s	sducator	Middle school	Full-time	Bachelor’s	Yes	Yes	Yes	Yes	Yes	Yes	Yes	nothing in particular		mainly droplet infections and contact infections	bacteria cannot grow on their own	Immediately after inoculation becomes possible	No	Yes	Yes	Yes	Yes	Yes	Yes	Yes	Yes	Yes	somewhat unreliable	somewhat reliable	somewhat reliable	untrusted	reliable	neither	untrusted	somewhat reliable	very difficult	very difficult	very difficult	very difficult	very difficult	don’t know	very difficult	very difficult	very difficult	very difficult	very difficult	very difficult	very difficult
consent pbtained	female	30s	sducator	University	Full-time	Bachelor’s	No	No	No	No	Yes	Yes	Yes	nothing in particular		mainly droplet infections and contact infections	viruses can grow on their own,	Immediately after inoculation becomes possible	No	Yes	Yes	Yes	Yes	No	No	Yes	Yes	Yes	neither	somewhat reliable	somewhat reliable	somewhat reliable	somewhat reliable	neither	neither	somewhat reliable	fairly easy	fairly easy	fairly easy	very easy	fairly easy	fairly easy	fairly easy	fairly easy	fairly easy	fairly easy	fairly easy	fairly easy	fairly easy
consent pbtained	male	50s	sducator	High school	Full-time	Bachelor’s	Yes	Yes	Yes	Yes	Yes	Yes	Yes	nothing in particular		mainly droplet infections and contact infections	bacteria cannot grow on their own	one year after inoculation becomes possible	No	Yes	Yes	Yes	Yes	No	No	Yes	Yes	Yes	untrusted	neither	neither	neither	somewhat reliable	somewhat reliable	neither	somewhat reliable	fairly easy	fairly easy	fairly easy	fairly easy	fairly easy	fairly easy	fairly easy	fairly easy	fairly easy	fairly easy	fairly easy	fairly easy	fairly easy
consent pbtained	male	60s	sducator	University	Full-time	Bachelor’s	Yes	Yes	No	No	Yes	Yes	Yes	nothing in particular		mainly droplet infections and contact infections	viruses do not multiply in food	will not inoculate	No	Yes	Yes	Yes	Yes	No	No	Yes	Yes	Yes	untrusted	untrusted	neither	neither	somewhat reliable	somewhat reliable	untrusted	neither	fairly difficult	fairly easy	fairly easy	fairly easy	very easy	fairly easy	fairly easy	very easy	fairly easy	fairly easy	fairly easy	fairly easy	fairly easy
consent pbtained	male	60s	sducator	Middle school	Full-time	Master’s	Yes	Yes	No	No	No	Yes	Yes	nothing in particular		mainly droplet infections and contact infections	viruses do not multiply in food	six months after inoculation becomes possible	No	Yes	Yes	Yes	Yes	No	No	Yes	Yes	No	untrusted	neither	somewhat reliable	somewhat unreliable	somewhat reliable	neither	neither	neither	fairly easy	fairly easy	fairly easy	fairly easy	fairly easy	fairly easy	fairly easy	fairly easy	fairly easy	fairly easy	fairly easy	fairly difficult	fairly easy
consent pbtained	female	40s	sducator	Elementary school	Full-time	Bachelor’s	Yes	No	No	No	No	No	Yes	nothing in particular		mainly droplet infections and contact infections	viruses can grow on their own,	one year after inoculation becomes possible	No	Yes	Yes	Yes	Yes	Yes	Yes	No	Yes	No	reliable	reliable	reliable	neither	reliable	neither	neither	reliable	fairly difficult	fairly difficult	fairly difficult	fairly easy	fairly easy	fairly easy	fairly difficult	fairly easy	fairly easy	very difficult	fairly easy	fairly difficult	fairly easy
consent pbtained	male	60s	sducator	High school	Part-time	Master’s	Yes	Yes	Yes	Yes	No	Yes	Yes	nothing in particular		mainly droplet infections and contact infections	viruses do not multiply in food	six months after inoculation becomes possible	No	Yes	No	No	Yes	No	Yes	No	No	Yes	untrusted	neither	somewhat reliable	somewhat reliable	somewhat reliable	neither	neither	somewhat reliable	fairly easy	fairly easy	fairly easy	fairly easy	fairly easy	fairly easy	fairly easy	fairly easy	fairly easy	fairly easy	fairly easy	fairly easy	fairly easy
consent pbtained	male	50s	sducator	Middle school	Full-time	Bachelor’s	Yes	Yes	No	No	No	No	Yes	nothing in particular		mainly droplet infections and contact infections	viruses can grow on their own,	six months after inoculation becomes possible	No	Yes	Yes	Yes	Yes	No	No	No	No	No	somewhat reliable	somewhat reliable	somewhat reliable	somewhat reliable	somewhat reliable	neither	neither	neither	fairly difficult	very difficult	fairly difficult	very difficult	fairly easy	very easy	very difficult	fairly easy	fairly difficult	very difficult	fairly difficult	fairly difficult	fairly easy
consent pbtained	male	30s	sducator	High school	Full-time	Master’s	Yes	No	No	No	No	No	Yes	nothing in particular		mainly droplet infections and contact infections	viruses can grow on their own,	six months after inoculation becomes possible	No	Yes	Yes	Yes	Yes	Yes	Yes	Yes	Yes	No	reliable	reliable	reliable	somewhat reliable	reliable	somewhat reliable	somewhat reliable	somewhat reliable	fairly difficult	fairly difficult	fairly difficult	fairly difficult	very difficult	very difficult	fairly difficult	fairly difficult	fairly difficult	very difficult	fairly difficult	very difficult	fairly difficult
consent pbtained	male	50s	sducator	Vocational school/junior college	Part-time	Bachelor’s	No	Yes	No	No	No	No	No	nothing in particular		mainly droplet infections and contact infections	viruses can grow on their own,	Immediately after inoculation becomes possible	No	Yes	Yes	Yes	Yes	Yes	Yes	No	Yes	Yes	neither	neither	neither	neither	somewhat reliable	neither	neither	neither	very easy	very easy	fairly easy	very easy	very easy	very easy	very easy	very easy	very easy	very easy	fairly easy	fairly easy	very easy
consent pbtained	male	40s	sducator	University	Fixed-term	Doctorate	Yes	No	No	No	No	No	Yes	nothing in particular		mainly droplet infections and contact infections	viruses do not multiply in food	one year after inoculation becomes possible	No	Yes	Yes	No	Yes	No	Yes	Yes	No	Yes	neither	neither	somewhat reliable	neither	somewhat reliable	neither	neither	somewhat reliable	fairly easy	fairly easy	very difficult	fairly difficult	fairly difficult	very easy	very difficult	fairly easy	very difficult	very difficult	very difficult	very difficult	fairly easy
consent pbtained	male	60s	sducator	High school	Full-time	Bachelor’s	No	No	No	No	No	No	Yes	nothing in particular		mainly droplet infections and contact infections	viruses do not multiply in food	Immediately after inoculation becomes possible	No	Yes	Yes	No	Yes	No	No	Yes	Yes	Yes	somewhat reliable	somewhat reliable	neither	neither	somewhat reliable	neither	neither	somewhat reliable	fairly easy	fairly easy	fairly easy	fairly difficult	very easy	fairly easy	fairly easy	very easy	fairly easy	fairly easy	fairly easy	fairly easy	fairly easy
consent pbtained	male	40s	sducator	Middle school	Full-time	Bachelor’s	Yes	Yes	Yes	Yes	Yes	No	Yes	nothing in particular		mainly droplet infections and contact infections	viruses can grow on their own,	one year after inoculation becomes possible	No	Yes	Yes	No	Yes	Yes	Yes	Yes	Yes	Yes	untrusted	somewhat unreliable	neither	somewhat unreliable	neither	somewhat unreliable	somewhat unreliable	neither	fairly difficult	fairly difficult	fairly difficult	fairly easy	very easy	very easy	fairly difficult	very easy	fairly easy	fairly difficult	fairly difficult	fairly easy	fairly easy
consent pbtained	female	60s	sducator	Middle school	Part-time	Bachelor’s	Yes	Yes	Yes	Yes	Yes	Yes	Yes	nothing in particular		mainly droplet infections and contact infections	bacteria cannot grow on their own	Immediately after inoculation becomes possible	No	Yes	Yes	Yes	Yes	Yes	No	Yes	Yes	Yes	somewhat unreliable	somewhat reliable	somewhat reliable	somewhat reliable	somewhat reliable	neither	somewhat reliable	somewhat reliable	very easy	fairly easy	very easy	very easy	very easy	fairly easy	very easy	very easy	very easy	fairly easy	very easy	fairly easy	fairly easy
consent pbtained	male	60s	sducator	Middle school	Fixed-term	Bachelor’s	Yes	Yes	No	Yes	No	Yes	No	nothing in particular		mainly droplet infections and contact infections	viruses do not multiply in food	will not inoculate	No	Yes	Yes	Yes	No	No	No	Yes	No	Yes	untrusted	untrusted	neither	somewhat unreliable	neither	untrusted	untrusted	neither	very difficult	fairly easy	very difficult	very difficult	very easy	very easy	fairly difficult	very easy	fairly easy	very difficult	very difficult	very difficult	very easy
consent pbtained	male	50s	sducator	University	Full-time	Doctorate	Yes	No	No	No	No	No	Yes	nothing in particular		mainly droplet infections and contact infections	viruses do not multiply in food	Immediately after inoculation becomes possible	No	No	No	No	No	No	No	No	No	No	neither	neither	neither	somewhat reliable	neither	neither	somewhat reliable	neither	very easy	very easy	very easy	very easy	very easy	very easy	very easy	very easy	fairly easy	very easy	very easy	very easy	very easy
consent pbtained	female	30s	sducator	Middle school	Full-time	Bachelor’s	Yes	No	No	Yes	No	No	Yes	nothing in particular		mainly droplet infections and contact infections	bacteria cannot grow on their own	six months after inoculation becomes possible	No	Yes	Yes	Yes	Yes	Yes	Yes	Yes	Yes	Yes	reliable	reliable	reliable	reliable	somewhat reliable	neither	neither	somewhat reliable	fairly easy	fairly easy	fairly easy	fairly difficult	very easy	very easy	fairly difficult	very easy	fairly easy	fairly difficult	fairly difficult	fairly easy	fairly easy
consent pbtained	female	60s	sducator	Vocational school/junior college	Fixed-term	Bachelor’s	No	Yes	Yes	Yes	No	Yes	No	nothing in particular		mainly droplet infections and contact infections	viruses do not multiply in food	will not inoculate	No	Yes	Yes	Yes	Yes	No	No	Yes	No	Yes	neither	somewhat reliable	neither	neither	somewhat reliable	neither	somewhat reliable	somewhat reliable	fairly easy	fairly easy	fairly easy	very easy	very easy	fairly easy	fairly easy	fairly easy	fairly easy	fairly easy	fairly easy	fairly easy	fairly easy
consent pbtained	male	50s	sducator	University	Part-time	Master’s	Yes	No	No	Yes	No	No	Yes	nothing in particular		mainly droplet infections and contact infections	viruses can grow on their own,	will not inoculate	No	Yes	Yes	Yes	Yes	Yes	Yes	Yes	Yes	Yes	untrusted	untrusted	somewhat reliable	untrusted	neither	neither	neither	somewhat reliable	fairly easy	fairly easy	very difficult	fairly easy	very easy	fairly easy	very difficult	very easy	fairly easy	fairly easy	fairly easy	fairly easy	fairly easy
consent pbtained	male	50s	sducator	High school	Full-time	Bachelor’s	Yes	Yes	No	No	No	No	Yes	nothing in particular		mainly droplet infections and contact infections	viruses do not multiply in food	will not inoculate	No	Yes	Yes	Yes	Yes	No	No	Yes	No	Yes	somewhat reliable	somewhat reliable	neither	neither	somewhat reliable	neither	neither	neither	fairly easy	fairly easy	fairly easy	fairly easy	fairly easy	fairly easy	fairly easy	fairly easy	fairly easy	fairly easy	fairly easy	fairly easy	very easy
consent pbtained	male	60s	sducator	Middle school	Fixed-term	Bachelor’s	Yes	Yes	No	No	No	No	No	nothing in particular		mainly droplet infections and contact infections	viruses can grow on their own,	one year after inoculation becomes possible	Yes	Yes	Yes	Yes	Yes	Yes	Yes	No	No	No	somewhat unreliable	neither	somewhat reliable	somewhat reliable	somewhat reliable	neither	untrusted	somewhat reliable	fairly easy	fairly easy	fairly easy	fairly easy	fairly difficult	fairly easy	fairly easy	fairly easy	fairly difficult	fairly easy	fairly easy	fairly easy	fairly easy
consent pbtained	male	60s	sducator	High school	Part-time	Bachelor’s	Yes	No	No	No	No	Yes	Yes	nothing in particular		mainly droplet infections and contact infections	viruses can grow on their own,	will not inoculate	No	Yes	Yes	Yes	Yes	No	No	Yes	No	No	untrusted	somewhat unreliable	neither	neither	reliable	somewhat reliable	somewhat reliable	somewhat reliable	very easy	very easy	very easy	very easy	very easy	very easy	very easy	very easy	very easy	very easy	very easy	very easy	very easy
consent pbtained	male	60s	sducator	University	Full-time	Doctorate	Yes	No	No	No	No	No	No	nothing in particular		mainly droplet infections and contact infections	viruses do not multiply in food	Immediately after inoculation becomes possible	No	Yes	Yes	Yes	Yes	Yes	Yes	No	No	Yes	somewhat unreliable	somewhat unreliable	neither	neither	neither	neither	somewhat unreliable	somewhat unreliable	very difficult	very difficult	very difficult	very difficult	very difficult	very difficult	very difficult	very difficult	very difficult	fairly difficult	very difficult	very difficult	very difficult
consent pbtained	female	60s	sducator	University	Part-time	Doctorate	Yes	Yes	No	No	No	No	No	nothing in particular		mainly droplet infections and contact infections	bacteria cannot grow on their own	will not inoculate	No	Yes	Yes	Yes	Yes	No	No	No	No	Yes	neither	neither	neither	neither	neither	neither	neither	neither	don’t know	don’t know	don’t know	don’t know	fairly easy	fairly easy	don’t know	fairly easy	fairly easy	don’t know	don’t know	don’t know	don’t know
consent pbtained	male	60s	sducator	High school	Part-time	Bachelor’s	Yes	Yes	No	No	No	No	Yes	nothing in particular		mainly droplet infections and contact infections	viruses do not multiply in food	Immediately after inoculation becomes possible	No	Yes	Yes	No	Yes	Yes	Yes	No	No	Yes	reliable	reliable	somewhat reliable	untrusted	somewhat reliable	neither	neither	neither	very easy	very easy	very easy	very easy	very easy	very easy	very easy	very easy	very easy	very easy	very easy	very easy	very easy
consent pbtained	male	60s	sducator	University	Part-time	Bachelor’s	Yes	Yes	No	No	No	No	No	nothing in particular		mainly droplet infections and contact infections	bacteria cannot grow on their own	six months after inoculation becomes possible	No	Yes	Yes	Yes	Yes	No	No	Yes	No	Yes	somewhat unreliable	somewhat unreliable	neither	neither	neither	somewhat unreliable	somewhat unreliable	neither	fairly difficult	fairly difficult	fairly difficult	fairly difficult	fairly difficult	very easy	fairly difficult	fairly difficult	fairly difficult	fairly difficult	fairly difficult	very difficult	fairly difficult
consent pbtained	male	60s	sducator	Elementary school	Full-time	Bachelor’s	Yes	Yes	No	No	No	No	No	nothing in particular		mainly droplet infections and contact infections	viruses can grow on their own,	six months after inoculation becomes possible	Yes	Yes	Yes	Yes	Yes	No	No	Yes	No	Yes	somewhat reliable	somewhat reliable	somewhat reliable	neither	somewhat reliable	somewhat reliable	somewhat unreliable	somewhat unreliable	fairly easy	fairly easy	fairly difficult	fairly difficult	fairly easy	fairly easy	fairly difficult	fairly easy	fairly easy	fairly difficult	fairly difficult	fairly difficult	fairly easy
consent pbtained	male	40s	sducator	University	Full-time	Doctorate	No	No	No	Yes	Yes	Yes	Yes	nothing in particular		mainly droplet infections and contact infections	viruses can grow on their own,	will not inoculate	No	No	No	No	No	No	No	No	No	No	neither	neither	somewhat reliable	untrusted	somewhat reliable	somewhat reliable	untrusted	untrusted	fairly easy	fairly easy	fairly easy	fairly difficult	fairly easy	very easy	fairly easy	fairly difficult	fairly easy	fairly easy	fairly easy	fairly easy	fairly easy
consent pbtained	male	50s	sducator	Middle school	Full-time	Bachelor’s	Yes	Yes	No	No	No	Yes	Yes	nothing in particular		mainly droplet infections and contact infections	bacteria cannot grow on their own	Immediately after inoculation becomes possible	Yes	Yes	No	Yes	No	No	No	Yes	Yes	No	neither	somewhat reliable	somewhat reliable	neither	somewhat reliable	neither	neither	neither	fairly difficult	fairly easy	fairly difficult	fairly difficult	very difficult	very difficult	very difficult	fairly difficult	fairly easy	fairly difficult	very difficult	very difficult	fairly easy
consent pbtained	male	40s	sducator	Middle school	Full-time	Bachelor’s	No	No	No	No	No	No	Yes	nothing in particular		mainly droplet infections and contact infections	bacteria cannot grow on their own	two years after inoculation becomes possible	No	Yes	Yes	Yes	Yes	No	No	Yes	Yes	Yes	untrusted	untrusted	somewhat reliable	untrusted	neither	neither	neither	neither	fairly easy	fairly easy	fairly easy	fairly easy	fairly difficult	very easy	fairly difficult	fairly easy	fairly difficult	fairly difficult	fairly difficult	fairly difficult	fairly easy
consent pbtained	male	50s	sducator	High school	Full-time	Bachelor’s	Yes	Yes	Yes	Yes	Yes	No	Yes	nothing in particular		mainly droplet infections and contact infections	bacteria cannot grow on their own	six months after inoculation becomes possible	No	Yes	Yes	No	Yes	No	No	Yes	Yes	No	untrusted	somewhat unreliable	neither	neither	neither	neither	neither	neither	fairly easy	fairly easy	fairly easy	fairly easy	fairly easy	fairly easy	fairly easy	fairly easy	fairly easy	fairly difficult	fairly easy	fairly easy	fairly easy
consent pbtained	female	60s	sducator	Elementary school	Full-time	Bachelor’s	Yes	Yes	No	No	No	No	No	nothing in particular		mainly droplet infections and contact infections	viruses can grow on their own,	two years after inoculation becomes possible	Yes	Yes	Yes	Yes	Yes	Yes	Yes	Yes	Yes	Yes	somewhat reliable	somewhat reliable	somewhat reliable	somewhat reliable	somewhat reliable	somewhat reliable	neither	somewhat reliable	fairly easy	fairly easy	fairly easy	fairly easy	fairly easy	very difficult	fairly easy	fairly easy	fairly easy	fairly easy	fairly easy	very difficult	fairly easy
consent pbtained	male	50s	sducator	Elementary school	Full-time	Bachelor’s	Yes	No	No	No	Yes	No	Yes	nothing in particular		mainly droplet infections and contact infections	viruses do not multiply in food	will not inoculate	No	Yes	Yes	Yes	Yes	No	No	Yes	No	No	neither	neither	neither	neither	neither	neither	neither	neither	fairly easy	fairly difficult	fairly difficult	fairly difficult	fairly difficult	fairly easy	fairly difficult	fairly difficult	fairly difficult	fairly difficult	fairly difficult	fairly difficult	fairly difficult
consent pbtained	male	40s	sducator	High school	Full-time	Master’s	No	No	No	No	No	Yes	Yes	nothing in particular		mainly droplet infections and contact infections	viruses can grow on their own,	will not inoculate	No	Yes	Yes	Yes	Yes	No	No	Yes	No	Yes	neither	neither	somewhat reliable	untrusted	neither	somewhat unreliable	somewhat unreliable	somewhat unreliable	fairly difficult	fairly difficult	fairly difficult	fairly difficult	fairly difficult	very easy	fairly difficult	fairly difficult	fairly difficult	fairly difficult	fairly difficult	fairly difficult	fairly difficult
consent pbtained	male	60s	sducator	High school	Full-time	Bachelor’s	No	No	No	No	No	No	Yes	nothing in particular		mainly droplet infections and contact infections	viruses can grow on their own,	Immediately after inoculation becomes possible	No	Yes	Yes	Yes	Yes	Yes	No	Yes	No	Yes	neither	neither	neither	neither	neither	neither	neither	neither	fairly easy	fairly difficult	fairly easy	fairly easy	fairly easy	fairly easy	fairly easy	fairly easy	fairly easy	fairly difficult	fairly easy	fairly difficult	fairly easy
consent pbtained	female	40s	sducator	Elementary school	Full-time	Bachelor’s	Yes	Yes	No	No	Yes	No	No	nothing in particular		mainly droplet infections and contact infections	viruses do not multiply in food	one year after inoculation becomes possible	No	Yes	Yes	Yes	Yes	Yes	Yes	Yes	No	No	untrusted	somewhat unreliable	neither	neither	somewhat reliable	neither	neither	neither	fairly difficult	fairly easy	fairly difficult	fairly easy	fairly easy	very easy	fairly difficult	fairly easy	fairly difficult	very difficult	fairly easy	fairly difficult	fairly easy
consent pbtained	male	50s	sducator	Middle school	Full-time	Bachelor’s	Yes	Yes	No	No	Yes	Yes	Yes	nothing in particular		mainly droplet infections and contact infections	viruses do not multiply in food	six months after inoculation becomes possible	No	Yes	Yes	No	No	No	No	Yes	No	No	somewhat unreliable	somewhat reliable	somewhat reliable	somewhat reliable	somewhat reliable	somewhat reliable	neither	somewhat reliable	fairly easy	fairly difficult	fairly easy	fairly easy	fairly easy	fairly easy	fairly easy	fairly easy	fairly easy	fairly easy	fairly difficult	fairly easy	fairly easy
consent pbtained	male	50s	sducator	Elementary school	Full-time	Bachelor’s	Yes	Yes	No	No	No	No	Yes	nothing in particular		mainly droplet infections and contact infections	viruses are larger than bacteria	will not inoculate	No	Yes	Yes	Yes	Yes	No	No	Yes	Yes	Yes	neither	neither	neither	neither	somewhat reliable	neither	neither	somewhat reliable	fairly easy	fairly easy	fairly easy	fairly easy	fairly easy	fairly easy	fairly easy	fairly easy	fairly easy	fairly easy	fairly easy	fairly easy	fairly easy
consent pbtained	male	50s	sducator	University	Fixed-term	Doctorate	No	No	No	No	No	No	Yes	nothing in particular		mainly droplet infections and contact infections	viruses do not multiply in food	one year after inoculation becomes possible	No	Yes	Yes	No	No	No	No	No	No	No	somewhat unreliable	untrusted	somewhat unreliable	somewhat unreliable	somewhat unreliable	untrusted	neither	neither	fairly easy	fairly easy	fairly easy	fairly difficult	very easy	very easy	fairly easy	very easy	fairly easy	fairly easy	fairly difficult	fairly difficult	fairly easy
consent pbtained	male	50s	sducator	Middle school	Full-time	Bachelor’s	Yes	Yes	No	No	Yes	No	Yes	nothing in particular		mainly droplet infections and contact infections	viruses are larger than bacteria	six months after inoculation becomes possible	No	Yes	Yes	Yes	Yes	No	No	Yes	No	Yes	neither	somewhat reliable	somewhat reliable	somewhat reliable	somewhat reliable	somewhat reliable	somewhat reliable	somewhat reliable	fairly easy	fairly easy	fairly difficult	fairly easy	fairly easy	very easy	fairly difficult	fairly difficult	fairly difficult	fairly difficult	fairly difficult	fairly difficult	fairly difficult
consent pbtained	male	40s	sducator	Elementary school	Full-time	Master’s	Yes	Yes	No	Yes	No	No	Yes	nothing in particular		mainly droplet infections and contact infections	viruses can grow on their own,	Immediately after inoculation becomes possible	No	Yes	Yes	Yes	No	No	No	Yes	No	No	neither	neither	somewhat unreliable	somewhat unreliable	somewhat reliable	neither	neither	neither	fairly difficult	fairly difficult	fairly difficult	fairly difficult	fairly difficult	very difficult	fairly difficult	fairly easy	fairly difficult	very difficult	fairly difficult	very difficult	fairly difficult
consent pbtained	male	50s	sducator	Elementary school	Full-time	Bachelor’s	No	No	No	No	No	No	Yes	nothing in particular		mainly droplet infections and contact infections	viruses can grow on their own,	Immediately after inoculation becomes possible	Yes	Yes	Yes	Yes	Yes	No	No	Yes	No	Yes	neither	neither	neither	neither	somewhat reliable	neither	neither	neither	fairly easy	fairly difficult	fairly easy	fairly easy	fairly easy	very easy	fairly easy	fairly easy	fairly easy	fairly difficult	fairly easy	fairly difficult	fairly easy
consent pbtained	female	30s	sducator	High school	Part-time	Master’s	Yes	Yes	No	Yes	No	Yes	Yes	nothing in particular		mainly droplet infections and contact infections	bacteria cannot grow on their own	one year after inoculation becomes possible	No	Yes	Yes	Yes	Yes	No	No	Yes	Yes	Yes	neither	neither	neither	neither	reliable	neither	somewhat unreliable	neither	very easy	fairly easy	fairly easy	very easy	very easy	fairly easy	fairly easy	fairly easy	fairly easy	fairly difficult	fairly difficult	fairly difficult	fairly easy
consent pbtained	male	40s	sducator	High school	Full-time	Master’s	Yes	No	No	No	No	No	Yes	nothing in particular		mainly droplet infections and contact infections	viruses do not multiply in food	Immediately after inoculation becomes possible	No	Yes	Yes	Yes	Yes	No	No	Yes	No	Yes	untrusted	neither	somewhat reliable	untrusted	somewhat reliable	untrusted	neither	neither	fairly easy	fairly easy	fairly difficult	fairly difficult	very easy	very easy	very difficult	very easy	fairly easy	very easy	very difficult	don’t know	very easy
consent pbtained	female	60s	sducator	Elementary school	Full-time	Bachelor’s	Yes	No	No	No	No	No	Yes	nothing in particular		mainly droplet infections and contact infections	bacteria cannot grow on their own	will not inoculate	No	Yes	Yes	Yes	Yes	No	No	No	No	No	somewhat unreliable	neither	somewhat reliable	neither	somewhat reliable	somewhat reliable	neither	neither	very difficult	fairly easy	fairly difficult	fairly difficult	fairly easy	fairly easy	fairly difficult	fairly easy	fairly difficult	fairly difficult	fairly difficult	fairly difficult	fairly easy
consent pbtained	male	50s	sducator	Middle school	Full-time	Bachelor’s	Yes	No	No	No	No	No	Yes	nothing in particular		mainly droplet infections and contact infections	viruses can grow on their own,	Immediately after inoculation becomes possible	No	Yes	Yes	Yes	Yes	No	No	Yes	No	Yes	untrusted	reliable	reliable	reliable	reliable	somewhat reliable	reliable	somewhat reliable	very easy	very easy	very easy	very easy	very easy	very easy	very easy	very easy	very easy	very easy	very easy	very easy	very easy
consent pbtained	male	60s	sducator	High school	Part-time	Bachelor’s	Yes	Yes	No	No	No	No	Yes	nothing in particular		mainly droplet infections and contact infections	viruses can grow on their own,	Immediately after inoculation becomes possible	No	Yes	Yes	Yes	Yes	Yes	Yes	Yes	Yes	Yes	neither	reliable	somewhat reliable	somewhat reliable	reliable	somewhat reliable	somewhat reliable	somewhat reliable	fairly easy	fairly easy	fairly easy	fairly easy	very easy	fairly easy	fairly easy	fairly easy	very easy	fairly easy	fairly easy	fairly easy	fairly easy
consent pbtained	male	40s	sducator	University	Full-time	Master’s	No	Yes	No	No	Yes	No	Yes	nothing in particular		mainly droplet infections and contact infections	viruses can grow on their own,	will not inoculate	No	No	Yes	Yes	Yes	Yes	No	No	No	Yes	untrusted	somewhat unreliable	somewhat reliable	somewhat unreliable	neither	somewhat reliable	untrusted	somewhat reliable	fairly easy	fairly difficult	fairly difficult	fairly difficult	fairly difficult	fairly easy	fairly difficult	fairly easy	fairly easy	fairly easy	fairly easy	fairly difficult	fairly easy
consent pbtained	male	60s	sducator	High school	Full-time	Bachelor’s	Yes	Yes	Yes	No	No	No	No	nothing in particular		mainly droplet infections and contact infections	viruses do not multiply in food	Immediately after inoculation becomes possible	No	No	No	No	No	No	No	No	No	No	neither	neither	somewhat reliable	somewhat reliable	neither	neither	somewhat reliable	neither	fairly easy	fairly easy	very easy	fairly easy	fairly easy	very easy	fairly easy	fairly easy	fairly easy	fairly easy	fairly easy	fairly easy	fairly easy
consent pbtained	female	60s	sducator	Middle school	Part-time	Bachelor’s	Yes	Yes	Yes	Yes	Yes	Yes	No	nothing in particular		mainly droplet infections and contact infections	viruses can grow on their own,	will not inoculate	No	Yes	Yes	Yes	Yes	Yes	Yes	Yes	Yes	Yes	neither	neither	somewhat reliable	neither	somewhat reliable	somewhat reliable	somewhat reliable	somewhat reliable	fairly difficult	very difficult	very difficult	fairly difficult	fairly difficult	very easy	fairly easy	fairly difficult	fairly difficult	fairly difficult	fairly difficult	fairly difficult	don’t know
consent pbtained	male	50s	sducator	Elementary school	Full-time	Bachelor’s	Yes	No	No	No	No	No	Yes	nothing in particular		mainly droplet infections and contact infections	viruses can grow on their own,	will not inoculate	No	Yes	Yes	No	Yes	No	No	Yes	Yes	Yes	somewhat reliable	somewhat reliable	somewhat reliable	somewhat reliable	somewhat reliable	neither	neither	somewhat reliable	fairly easy	fairly difficult	fairly easy	fairly difficult	fairly easy	fairly easy	very difficult	fairly easy	fairly easy	fairly difficult	fairly easy	fairly difficult	fairly easy
consent pbtained	male	60s	sducator	University	Full-time	Doctorate	No	No	No	No	Yes	No	No	nothing in particular		mainly droplet infections and contact infections	viruses can grow on their own,	Immediately after inoculation becomes possible	Yes	Yes	Yes	Yes	Yes	No	Yes	Yes	Yes	Yes	reliable	reliable	somewhat reliable	neither	reliable	reliable	neither	somewhat reliable	fairly easy	fairly easy	very difficult	fairly easy	very easy	very easy	fairly difficult	very easy	very easy	very difficult	fairly difficult	very easy	very easy
consent pbtained	male	60s	sducator	Elementary school	Part-time	Bachelor’s	Yes	Yes	No	No	No	Yes	Yes	nothing in particular		mainly droplet infections and contact infections	viruses do not multiply in food	Immediately after inoculation becomes possible	No	Yes	Yes	Yes	Yes	No	Yes	No	No	Yes	untrusted	neither	neither	somewhat unreliable	neither	neither	neither	somewhat reliable	fairly difficult	fairly difficult	fairly difficult	fairly difficult	fairly easy	very easy	fairly difficult	fairly difficult	fairly difficult	fairly easy	fairly difficult	fairly easy	fairly easy
consent pbtained	male	50s	sducator	Elementary school	Full-time	Bachelor’s	Yes	Yes	No	No	No	No	Yes	nothing in particular		mainly droplet infections and contact infections	viruses can grow on their own,	one year after inoculation becomes possible	No	Yes	Yes	Yes	Yes	No	No	Yes	No	Yes	somewhat unreliable	neither	somewhat reliable	neither	somewhat reliable	neither	somewhat unreliable	neither	fairly easy	fairly easy	fairly difficult	fairly easy	fairly easy	fairly easy	fairly difficult	fairly easy	fairly easy	fairly difficult	fairly difficult	fairly difficult	very easy
consent pbtained	female	50s	sducator	Elementary school	Full-time	Bachelor’s	Yes	No	Yes	Yes	Yes	No	Yes	nothing in particular		mainly droplet infections and contact infections	viruses do not multiply in food	six months after inoculation becomes possible	No	Yes	Yes	Yes	Yes	Yes	Yes	Yes	Yes	Yes	somewhat reliable	somewhat reliable	somewhat reliable	somewhat reliable	somewhat reliable	somewhat reliable	somewhat reliable	somewhat reliable	fairly easy	fairly easy	fairly easy	don’t know	fairly easy	fairly easy	fairly easy	fairly easy	fairly easy	don’t know	fairly difficult	don’t know	fairly easy
consent pbtained	male	50s	sducator	High school	Full-time	Bachelor’s	Yes	Yes	No	No	No	Yes	Yes	nothing in particular		mainly droplet infections and contact infections	viruses do not multiply in food	Immediately after inoculation becomes possible	No	Yes	Yes	Yes	Yes	No	No	Yes	No	No	somewhat reliable	somewhat reliable	neither	neither	somewhat reliable	neither	somewhat unreliable	neither	fairly easy	fairly easy	very easy	very easy	very easy	very easy	fairly easy	very easy	very easy	fairly easy	fairly easy	fairly easy	very easy
consent pbtained	female	60s	sducator	University	Fixed-term	Bachelor’s	Yes	No	No	No	No	No	Yes	nothing in particular		mainly droplet infections and contact infections	viruses do not multiply in food	Immediately after inoculation becomes possible	Yes	Yes	Yes	Yes	Yes	No	No	No	No	Yes	somewhat unreliable	somewhat unreliable	somewhat reliable	neither	neither	neither	neither	neither	fairly easy	fairly easy	fairly easy	fairly easy	fairly easy	fairly easy	fairly easy	fairly easy	fairly easy	fairly easy	fairly easy	fairly easy	fairly easy
consent pbtained	female	50s	sducator	Elementary school	Full-time	Bachelor’s	Yes	Yes	Yes	No	Yes	Yes	Yes	nothing in particular		mainly droplet infections and contact infections	viruses are larger than bacteria	Immediately after inoculation becomes possible	Yes	Yes	Yes	Yes	Yes	No	No	Yes	Yes	Yes	neither	neither	neither	neither	neither	neither	neither	neither	fairly easy	fairly difficult	fairly difficult	fairly difficult	fairly difficult	fairly easy	fairly easy	fairly easy	fairly difficult	fairly easy	fairly easy	fairly difficult	fairly difficult
consent pbtained	male	50s	sducator	High school	Full-time	Bachelor’s	No	No	No	No	No	No	Yes	nothing in particular		mainly droplet infections and contact infections	viruses do not multiply in food	one year after inoculation becomes possible	No	Yes	Yes	Yes	Yes	Yes	Yes	Yes	Yes	Yes	neither	neither	neither	neither	neither	neither	neither	neither	fairly easy	fairly easy	fairly easy	don’t know	don’t know	fairly easy	fairly easy	fairly easy	fairly easy	fairly easy	don’t know	fairly easy	fairly easy
consent pbtained	male	40s	sducator	Middle school	Full-time	Bachelor’s	Yes	Yes	No	No	No	No	No	nothing in particular		mainly droplet infections and contact infections	viruses are larger than bacteria	will not inoculate	No	Yes	Yes	Yes	Yes	Yes	Yes	Yes	Yes	Yes	neither	neither	neither	neither	neither	neither	neither	neither	fairly easy	fairly easy	fairly easy	fairly easy	fairly easy	fairly easy	fairly easy	fairly easy	fairly easy	fairly difficult	fairly easy	fairly difficult	fairly easy
consent pbtained	male	60s	sducator	Elementary school	Full-time	Bachelor’s	No	Yes	No	No	No	No	Yes	nothing in particular		mainly droplet infections and contact infections	viruses can grow on their own,	Immediately after inoculation becomes possible	No	Yes	Yes	Yes	Yes	No	No	Yes	Yes	Yes	untrusted	somewhat reliable	somewhat reliable	somewhat reliable	somewhat reliable	somewhat reliable	neither	somewhat reliable	very easy	very easy	fairly easy	fairly difficult	very easy	fairly easy	fairly difficult	very easy	fairly easy	fairly easy	very easy	fairly difficult	fairly easy
consent pbtained	male	50s	sducator	University	Full-time	Bachelor’s	Yes	Yes	Yes	Yes	Yes	Yes	Yes	nothing in particular		mainly droplet infections and contact infections	viruses do not multiply in food	two years after inoculation becomes possible	No	No	Yes	Yes	Yes	Yes	Yes	Yes	Yes	Yes	neither	neither	neither	neither	neither	neither	neither	neither	fairly easy	fairly easy	fairly easy	fairly easy	fairly easy	fairly easy	fairly easy	fairly easy	fairly easy	fairly easy	fairly easy	fairly easy	fairly easy
consent pbtained	female	20s	sducator	Middle school	Full-time	Bachelor’s	Yes	No	No	No	Yes	No	Yes	nothing in particular		mainly droplet infections and contact infections	viruses can grow on their own,	six months after inoculation becomes possible	Yes	Yes	Yes	Yes	Yes	Yes	Yes	Yes	No	Yes	untrusted	untrusted	somewhat reliable	untrusted	somewhat reliable	somewhat reliable	untrusted	untrusted	fairly easy	fairly easy	fairly easy	fairly easy	fairly easy	fairly easy	fairly easy	fairly easy	fairly easy	fairly easy	fairly easy	fairly easy	fairly easy
consent pbtained	male	50s	sducator	High school	Full-time	Bachelor’s	Yes	Yes	No	No	No	No	No	nothing in particular		mainly droplet infections and contact infections	bacteria cannot grow on their own	six months after inoculation becomes possible	No	Yes	Yes	No	No	Yes	No	Yes	No	No	neither	neither	somewhat reliable	neither	neither	neither	neither	neither	fairly difficult	fairly difficult	fairly difficult	fairly difficult	fairly easy	very easy	fairly difficult	fairly difficult	fairly difficult	fairly difficult	fairly difficult	fairly difficult	fairly difficult
consent pbtained	male	40s	sducator	Middle school	Part-time	Bachelor’s	Yes	No	No	No	No	No	No	nothing in particular		mainly droplet infections and contact infections	viruses can grow on their own,	will not inoculate	No	Yes	Yes	No	No	No	No	Yes	Yes	Yes	neither	neither	neither	neither	neither	neither	neither	neither	don’t know	don’t know	don’t know	very difficult	fairly easy	fairly easy	don’t know	fairly easy	don’t know	fairly difficult	don’t know	fairly difficult	don’t know
consent pbtained	female	50s	sducator	Middle school	Full-time	Bachelor’s	No	Yes	No	No	No	No	No	nothing in particular		mainly droplet infections and contact infections	viruses do not multiply in food	six months after inoculation becomes possible	Yes	Yes	Yes	No	Yes	No	No	Yes	No	Yes	neither	neither	somewhat reliable	neither	somewhat reliable	neither	neither	neither	fairly easy	fairly easy	fairly easy	fairly easy	fairly easy	fairly easy	fairly easy	fairly easy	fairly easy	fairly easy	fairly easy	fairly easy	fairly easy
consent pbtained	male	40s	sducator	Middle school	Full-time	Bachelor’s	Yes	No	No	Yes	No	No	Yes	nothing in particular		mainly droplet infections and contact infections	viruses can grow on their own,	will not inoculate	No	Yes	Yes	No	Yes	No	No	No	No	No	untrusted	somewhat reliable	somewhat reliable	somewhat reliable	neither	somewhat unreliable	somewhat reliable	somewhat reliable	fairly easy	fairly easy	fairly easy	fairly easy	fairly easy	very easy	fairly easy	very easy	fairly easy	fairly easy	fairly easy	fairly easy	fairly easy
consent pbtained	male	30s	sducator	Elementary school	Part-time	Bachelor’s	Yes	No	No	No	No	Yes	Yes	nothing in particular		mainly droplet infections and contact infections	bacteria cannot grow on their own	six months after inoculation becomes possible	No	Yes	Yes	Yes	Yes	No	No	Yes	No	Yes	somewhat reliable	somewhat reliable	somewhat reliable	somewhat reliable	reliable	somewhat reliable	neither	somewhat reliable	fairly easy	fairly easy	fairly easy	very easy	very easy	very easy	very difficult	very easy	fairly easy	fairly easy	fairly easy	fairly easy	very easy
consent pbtained	male	60s	sducator	University	Full-time	Doctorate	Yes	Yes	Yes	Yes	Yes	Yes	No	nothing in particular		mainly droplet infections and contact infections	viruses can grow on their own,	will not inoculate	No	No	No	No	Yes	Yes	Yes	Yes	Yes	No	somewhat unreliable	somewhat unreliable	somewhat unreliable	untrusted	neither	somewhat unreliable	untrusted	untrusted	fairly easy	very easy	fairly easy	very easy	very easy	very easy	fairly easy	very easy	very easy	very easy	very easy	very easy	very easy
consent pbtained	female	30s	sducator	High school	Full-time	Bachelor’s	Yes	Yes	No	No	No	No	No	nothing in particular		mainly droplet infections and contact infections	viruses can grow on their own,	one year after inoculation becomes possible	No	Yes	Yes	Yes	Yes	Yes	No	Yes	No	Yes	somewhat reliable	somewhat reliable	reliable	somewhat reliable	reliable	neither	somewhat unreliable	somewhat reliable	fairly difficult	fairly difficult	very difficult	fairly easy	fairly easy	fairly easy	fairly difficult	fairly easy	fairly easy	fairly easy	fairly easy	fairly easy	fairly easy
consent pbtained	male	50s	sducator	Elementary school	Full-time	Bachelor’s	Yes	Yes	No	Yes	Yes	No	Yes	nothing in particular		mainly droplet infections and contact infections	viruses do not multiply in food	six months after inoculation becomes possible	No	Yes	Yes	Yes	Yes	Yes	No	Yes	Yes	Yes	neither	neither	somewhat reliable	somewhat reliable	neither	somewhat reliable	somewhat reliable	somewhat reliable	fairly difficult	fairly difficult	fairly difficult	fairly difficult	fairly easy	very easy	fairly difficult	fairly difficult	fairly difficult	fairly difficult	fairly difficult	fairly difficult	fairly difficult
consent pbtained	male	50s	sducator	Middle school	Full-time	Bachelor’s	Yes	No	No	No	No	No	No	nothing in particular		mainly droplet infections and contact infections	viruses do not multiply in food	Immediately after inoculation becomes possible	No	Yes	Yes	Yes	Yes	No	No	No	Yes	Yes	untrusted	somewhat reliable	somewhat unreliable	somewhat unreliable	reliable	untrusted	untrusted	neither	fairly difficult	fairly difficult	fairly difficult	very easy	very easy	very easy	very easy	very easy	fairly difficult	fairly difficult	fairly difficult	very difficult	fairly difficult
consent pbtained	male	50s	sducator	Elementary school	Full-time	Bachelor’s	Yes	No	No	No	No	No	No	nothing in particular		mainly droplet infections and contact infections	viruses can grow on their own,	Immediately after inoculation becomes possible	No	Yes	Yes	Yes	Yes	Yes	No	Yes	Yes	Yes	neither	somewhat unreliable	somewhat reliable	somewhat reliable	somewhat reliable	somewhat reliable	somewhat reliable	somewhat reliable	fairly difficult	fairly easy	fairly easy	fairly difficult	fairly easy	fairly easy	fairly easy	fairly easy	fairly easy	fairly easy	fairly easy	fairly easy	fairly easy
consent pbtained	female	30s	sducator	Middle school	Full-time	Master’s	Yes	No	No	No	No	Yes	Yes	nothing in particular		mainly droplet infections and contact infections	viruses can grow on their own,	one year after inoculation becomes possible	Yes	Yes	Yes	Yes	Yes	Yes	Yes	Yes	Yes	Yes	neither	neither	somewhat reliable	somewhat reliable	somewhat reliable	somewhat reliable	somewhat reliable	somewhat reliable	fairly easy	fairly easy	fairly easy	fairly easy	fairly easy	fairly easy	fairly easy	fairly easy	fairly easy	fairly easy	fairly easy	fairly easy	fairly easy
consent pbtained	male	50s	sducator	Elementary school	Full-time	Bachelor’s	Yes	Yes	No	No	No	No	No	nothing in particular		mainly droplet infections and contact infections	bacteria cannot grow on their own	one year after inoculation becomes possible	Yes	Yes	Yes	No	No	No	No	Yes	No	No	somewhat unreliable	somewhat unreliable	neither	somewhat unreliable	somewhat reliable	neither	somewhat unreliable	neither	fairly difficult	fairly easy	fairly easy	fairly difficult	fairly easy	very easy	fairly easy	fairly easy	fairly easy	fairly difficult	fairly difficult	fairly difficult	fairly easy
consent pbtained	male	50s	sducator	High school	Full-time	Bachelor’s	Yes	No	No	No	No	No	No	nothing in particular		mainly droplet infections and contact infections	bacteria cannot grow on their own	one year after inoculation becomes possible	No	Yes	Yes	Yes	Yes	No	Yes	Yes	Yes	Yes	neither	somewhat reliable	somewhat reliable	somewhat reliable	reliable	neither	neither	neither	fairly easy	fairly easy	very easy	very easy	very easy	fairly easy	very easy	very easy	very easy	very easy	very easy	very easy	very easy
consent pbtained	female	60s	sducator	High school	Full-time	Bachelor’s	Yes	No	No	No	Yes	No	Yes	nothing in particular		mainly droplet infections and contact infections	viruses are larger than bacteria	will not inoculate	Yes	Yes	Yes	No	Yes	No	No	Yes	Yes	No	somewhat unreliable	neither	somewhat unreliable	somewhat reliable	neither	somewhat reliable	somewhat reliable	neither	fairly difficult	fairly difficult	fairly difficult	fairly difficult	fairly difficult	very difficult	very difficult	fairly difficult	fairly easy	fairly difficult	fairly difficult	fairly difficult	fairly difficult
consent pbtained	male	50s	sducator	Elementary school	Full-time	Bachelor’s	Yes	Yes	No	No	No	No	No	nothing in particular		mainly droplet infections and contact infections	viruses can grow on their own,	Immediately after inoculation becomes possible	No	Yes	Yes	Yes	Yes	Yes	Yes	Yes	No	Yes	somewhat unreliable	reliable	somewhat reliable	reliable	reliable	neither	untrusted	reliable	fairly difficult	very easy	fairly difficult	fairly difficult	fairly easy	fairly easy	very difficult	very easy	fairly difficult	very difficult	very difficult	fairly difficult	very difficult
consent pbtained	male	50s	sducator	Middle school	Full-time	Bachelor’s	No	No	No	No	No	No	Yes	nothing in particular		mainly droplet infections and contact infections	viruses can grow on their own,	Immediately after inoculation becomes possible	No	Yes	Yes	Yes	Yes	Yes	Yes	No	No	Yes	somewhat unreliable	somewhat unreliable	somewhat reliable	neither	somewhat reliable	neither	somewhat unreliable	neither	fairly easy	fairly easy	fairly easy	fairly easy	fairly easy	fairly easy	fairly easy	fairly easy	fairly easy	fairly easy	fairly difficult	fairly difficult	fairly easy
consent pbtained	male	50s	sducator	Middle school	Full-time	Bachelor’s	Yes	Yes	No	No	No	No	Yes	nothing in particular		mainly droplet infections and contact infections	viruses can grow on their own,	Immediately after inoculation becomes possible	No	Yes	Yes	Yes	Yes	No	Yes	Yes	No	No	somewhat unreliable	somewhat unreliable	neither	neither	somewhat reliable	neither	neither	neither	fairly easy	fairly easy	fairly easy	fairly easy	fairly easy	fairly easy	fairly easy	fairly easy	fairly easy	fairly difficult	fairly easy	fairly easy	fairly easy
consent pbtained	male	40s	sducator	Elementary school	Full-time		Yes	Yes	No	Yes	No	Yes	Yes	nothing in particular		mainly droplet infections and contact infections	viruses are larger than bacteria	six months after inoculation becomes possible	No	Yes	Yes	Yes	Yes	No	No	Yes	Yes	Yes	reliable	reliable	reliable	reliable	reliable	neither	neither	somewhat reliable	fairly easy	fairly easy	fairly difficult	fairly difficult	fairly easy	fairly easy	fairly difficult	very easy	fairly easy	fairly easy	fairly difficult	fairly difficult	fairly easy
consent pbtained	male	40s	sducator	Middle school	Full-time	Bachelor’s	Yes	No	No	No	No	No	Yes	nothing in particular		mainly droplet infections and contact infections	viruses do not multiply in food	six months after inoculation becomes possible	Yes	Yes	Yes	Yes	Yes	No	No	No	No	No	untrusted	neither	neither	neither	somewhat reliable	neither	neither	neither	fairly easy	fairly easy	fairly easy	fairly difficult	fairly easy	fairly easy	fairly easy	fairly easy	fairly easy	fairly difficult	fairly easy	fairly difficult	fairly easy
consent pbtained	male	60s	sducator	Elementary school	Full-time	Bachelor’s	Yes	No	No	No	No	No	Yes	nothing in particular		mainly droplet infections and contact infections	bacteria cannot grow on their own	Immediately after inoculation becomes possible	No	Yes	Yes	Yes	Yes	No	No	No	Yes	No	neither	somewhat reliable	neither	neither	neither	neither	neither	neither	fairly difficult	fairly difficult	fairly difficult	fairly difficult	fairly easy	very easy	fairly difficult	fairly difficult	fairly difficult	fairly difficult	fairly difficult	fairly difficult	fairly difficult
consent pbtained	female	50s	sducator	High school	Fixed-term	Bachelor’s	Yes	No	No	No	Yes	No	Yes	nothing in particular		mainly droplet infections and contact infections	bacteria cannot grow on their own	six months after inoculation becomes possible	No	Yes	Yes	Yes	Yes	Yes	Yes	Yes	No	No	neither	neither	neither	neither	neither	somewhat reliable	somewhat unreliable	neither	fairly easy	very easy	fairly easy	fairly easy	very easy	very easy	fairly easy	fairly easy	fairly easy	fairly easy	fairly easy	fairly easy	very easy
consent pbtained	male	50s	sducator	Elementary school	Full-time	Bachelor’s	Yes	No	No	No	No	No	No	nothing in particular		mainly droplet infections and contact infections	viruses can grow on their own,	one year after inoculation becomes possible	No	Yes	Yes	No	Yes	No	No	No	Yes	No	somewhat unreliable	somewhat reliable	neither	somewhat reliable	neither	neither	neither	neither	fairly easy	fairly easy	fairly easy	don’t know	fairly easy	fairly easy	fairly easy	fairly easy	fairly easy	fairly difficult	don’t know	fairly difficult	fairly easy
consent pbtained	male	50s	sducator	Elementary school	Full-time	Doctorate	No	No	No	Yes	No	No	Yes	nothing in particular		mainly droplet infections and contact infections	viruses do not multiply in food	will not inoculate	No	Yes	Yes	Yes	Yes	Yes	Yes	Yes	Yes	Yes	somewhat unreliable	somewhat unreliable	somewhat unreliable	somewhat unreliable	somewhat unreliable	somewhat unreliable	somewhat unreliable	somewhat unreliable	fairly easy	fairly easy	fairly easy	fairly easy	fairly easy	fairly easy	fairly easy	fairly easy	fairly easy	very easy	fairly easy	fairly easy	very easy
consent pbtained	female	30s	sducator	High school	Full-time	Master’s	Yes	No	No	No	No	No	No	nothing in particular		mainly droplet infections and contact infections	viruses can grow on their own,	will not inoculate	No	Yes	Yes	Yes	Yes	No	No	No	No	Yes	neither	neither	neither	neither	neither	neither	neither	neither	fairly easy	fairly easy	fairly easy	fairly difficult	fairly difficult	very easy	fairly difficult	fairly difficult	fairly difficult	fairly difficult	fairly difficult	fairly difficult	fairly easy
consent pbtained	male	40s	sducator	High school	Full-time	Doctorate	Yes	Yes	No	No	No	No	No	nothing in particular		mainly droplet infections and contact infections	viruses do not multiply in food	Immediately after inoculation becomes possible	No	Yes	Yes	Yes	Yes	Yes	Yes	Yes	No	Yes	somewhat unreliable	somewhat unreliable	somewhat reliable	somewhat reliable	reliable	somewhat unreliable	untrusted	somewhat unreliable	fairly easy	fairly easy	fairly easy	fairly easy	very easy	fairly easy	fairly easy	very easy	very easy	fairly easy	fairly easy	fairly easy	fairly easy
consent pbtained	male	60s	sducator	High school	Fixed-term	Bachelor’s	Yes	Yes	No	Yes	Yes	Yes	Yes	nothing in particular		mainly droplet infections and contact infections	viruses can grow on their own,	Immediately after inoculation becomes possible	No	Yes	Yes	Yes	Yes	No	No	Yes	Yes	No	somewhat unreliable	neither	somewhat unreliable	somewhat unreliable	neither	somewhat unreliable	somewhat unreliable	somewhat unreliable	very difficult	very difficult	fairly difficult	fairly easy	fairly easy	fairly easy	fairly difficult	fairly easy	fairly easy	fairly difficult	very difficult	very difficult	fairly easy
consent pbtained	male	60s	sducator	Middle school	Full-time	Bachelor’s	Yes	Yes	No	Yes	No	No	No	nothing in particular		mainly droplet infections and contact infections	bacteria cannot grow on their own	Immediately after inoculation becomes possible	No	Yes	Yes	Yes	Yes	No	No	Yes	Yes	Yes	untrusted	somewhat reliable	somewhat reliable	somewhat reliable	somewhat reliable	neither	somewhat unreliable	somewhat unreliable	fairly easy	fairly easy	fairly difficult	fairly difficult	fairly easy	very easy	fairly easy	fairly easy	fairly easy	fairly easy	fairly easy	fairly easy	fairly easy
consent pbtained	male	30s	sducator	High school	Part-time	Master’s	Yes	Yes	No	No	No	No	Yes	nothing in particular		mainly droplet infections and contact infections	viruses can grow on their own,	six months after inoculation becomes possible	Yes	Yes	Yes	Yes	Yes	No	No	No	No	No	untrusted	untrusted	somewhat reliable	untrusted	reliable	untrusted	reliable	untrusted	fairly difficult	very difficult	very difficult	fairly easy	fairly easy	fairly easy	fairly difficult	very difficult	fairly easy	very difficult	very easy	fairly difficult	very difficult
consent pbtained	female	50s	sducator	Elementary school	Full-time	Bachelor’s	Yes	Yes	No	No	Yes	No	Yes	nothing in particular		mainly droplet infections and contact infections	viruses do not multiply in food	will not inoculate	No	Yes	Yes	Yes	Yes	Yes	Yes	No	No	No	somewhat reliable	somewhat reliable	neither	neither	neither	neither	neither	neither	fairly easy	fairly difficult	very difficult	very difficult	fairly difficult	very easy	very difficult	fairly difficult	very difficult	fairly difficult	fairly difficult	fairly difficult	fairly difficult
consent pbtained	male	60s	sducator	Elementary school	Full-time	Bachelor’s	Yes	No	No	No	No	No	No	nothing in particular		mainly droplet infections and contact infections	viruses can grow on their own,	will not inoculate	No	Yes	Yes	No	Yes	No	No	Yes	No	No	untrusted	neither	neither	neither	somewhat reliable	neither	somewhat unreliable	somewhat unreliable	fairly easy	fairly difficult	fairly difficult	fairly easy	fairly difficult	very easy	fairly difficult	fairly easy	fairly easy	fairly difficult	fairly difficult	very difficult	fairly easy
consent pbtained	male	50s	sducator	Elementary school	Full-time	Bachelor’s	Yes	Yes	No	No	No	Yes	Yes	nothing in particular		mainly droplet infections and contact infections	bacteria cannot grow on their own	six months after inoculation becomes possible	No	Yes	Yes	No	Yes	No	No	Yes	No	Yes	untrusted	neither	neither	somewhat reliable	reliable	neither	neither	neither	fairly easy	very easy	very easy	very easy	very easy	very easy	very easy	very easy	very easy	fairly easy	very easy	very difficult	very easy
consent pbtained	male	50s	sducator	High school	Full-time	Bachelor’s	Yes	No	No	No	No	No	Yes	nothing in particular		mainly droplet infections and contact infections	viruses can grow on their own,	Immediately after inoculation becomes possible	No	Yes	Yes	Yes	Yes	Yes	Yes	Yes	Yes	Yes	somewhat reliable	somewhat reliable	neither	neither	neither	neither	neither	neither	fairly easy	fairly easy	fairly easy	fairly easy	fairly easy	fairly easy	fairly easy	fairly easy	fairly easy	fairly easy	fairly easy	fairly easy	fairly easy
consent pbtained	male	50s	sducator	Elementary school	Full-time	Bachelor’s	Yes	No	No	No	No	No	Yes	nothing in particular		mainly droplet infections and contact infections	viruses can grow on their own,	six months after inoculation becomes possible	No	Yes	Yes	Yes	Yes	No	No	Yes	Yes	No	untrusted	somewhat reliable	somewhat reliable	somewhat reliable	reliable	somewhat unreliable	somewhat unreliable	neither	very easy	fairly easy	fairly easy	fairly easy	very easy	fairly easy	fairly easy	fairly easy	fairly easy	fairly easy	fairly easy	fairly easy	fairly easy
consent pbtained	male	40s	sducator	University	Full-time	Doctorate	No	Yes	No	Yes	No	Yes	Yes	nothing in particular		mainly droplet infections and contact infections	viruses do not multiply in food	two years after inoculation becomes possible	No	Yes	Yes	Yes	No	No	No	Yes	No	No	untrusted	untrusted	somewhat reliable	untrusted	somewhat reliable	neither	somewhat reliable	somewhat reliable	fairly easy	fairly easy	fairly easy	fairly easy	fairly easy	fairly easy	fairly easy	fairly easy	fairly easy	fairly easy	fairly easy	fairly easy	fairly easy
consent pbtained	male	60s	sducator	Elementary school	Full-time	Bachelor’s	Yes	Yes	No	No	No	No	Yes	nothing in particular		mainly droplet infections and contact infections	viruses do not multiply in food	Immediately after inoculation becomes possible	No	Yes	Yes	Yes	Yes	No	No	Yes	Yes	Yes	somewhat unreliable	somewhat reliable	somewhat reliable	somewhat reliable	somewhat reliable	neither	neither	somewhat reliable	fairly difficult	fairly easy	fairly easy	fairly easy	fairly easy	fairly easy	fairly easy	fairly easy	fairly easy	fairly difficult	don’t know	fairly easy	fairly easy
consent pbtained	male	50s	sducator	University	Full-time	Doctorate	Yes	No	No	No	Yes	No	Yes	nothing in particular		mainly droplet infections and contact infections	viruses do not multiply in food	six months after inoculation becomes possible	No	Yes	Yes	Yes	Yes	No	No	Yes	No	Yes	somewhat unreliable	untrusted	somewhat reliable	untrusted	neither	neither	somewhat unreliable	neither	fairly easy	fairly easy	fairly easy	fairly easy	fairly easy	very difficult	fairly easy	fairly easy	fairly difficult	fairly easy	fairly easy	very easy	fairly easy
consent pbtained	female	50s	sducator	University	Part-time	Master’s	Yes	Yes	No	No	Yes	Yes	Yes	nothing in particular		mainly droplet infections and contact infections	viruses can grow on their own,	six months after inoculation becomes possible	No	Yes	Yes	Yes	Yes	No	No	Yes	No	Yes	neither	somewhat reliable	somewhat reliable	neither	somewhat reliable	neither	neither	neither	fairly easy	fairly easy	fairly easy	fairly easy	very easy	very easy	fairly easy	very easy	fairly easy	fairly easy	fairly easy	fairly easy	very easy
consent pbtained	male	50s	sducator	Elementary school	Full-time	Bachelor’s	Yes	No	No	No	No	No	Yes	nothing in particular		mainly droplet infections and contact infections	viruses do not multiply in food	six months after inoculation becomes possible	No	No	Yes	Yes	Yes	No	No	No	No	No	somewhat unreliable	somewhat unreliable	somewhat unreliable	neither	neither	somewhat unreliable	somewhat unreliable	somewhat unreliable	fairly difficult	don’t know	fairly easy	fairly difficult	fairly difficult	very easy	fairly difficult	very difficult	fairly difficult	fairly difficult	don’t know	fairly difficult	fairly difficult
consent pbtained	male	60s	sducator	High school	Full-time		Yes	No	No	No	No	Yes	Yes	nothing in particular		mainly droplet infections and contact infections	viruses do not multiply in food	will not inoculate	No	Yes	Yes	Yes	Yes	No	No	Yes	No	Yes	untrusted	somewhat unreliable	somewhat unreliable	somewhat unreliable	neither	neither	neither	neither	fairly difficult	fairly difficult	fairly difficult	fairly difficult	fairly easy	fairly easy	fairly difficult	fairly easy	fairly difficult	fairly difficult	fairly difficult	fairly difficult	fairly difficult
consent pbtained	female	50s	sducator	Elementary school	Part-time	Bachelor’s	Yes	No	No	No	No	No	Yes	nothing in particular		mainly droplet infections and contact infections	viruses are larger than bacteria	six months after inoculation becomes possible	No	Yes	Yes	Yes	Yes	Yes	Yes	Yes	No	Yes	somewhat reliable	somewhat reliable	neither	neither	neither	neither	neither	neither	fairly easy	fairly difficult	very difficult	fairly difficult	fairly easy	fairly easy	very difficult	fairly easy	fairly easy	fairly difficult	fairly easy	fairly difficult	fairly easy
consent pbtained	female	50s	sducator	University	Part-time	Bachelor’s	Yes	No	No	No	No	No	Yes	nothing in particular		mainly droplet infections and contact infections	viruses are larger than bacteria	six months after inoculation becomes possible	Yes	Yes	Yes	Yes	Yes	Yes	Yes	Yes	Yes	Yes	somewhat reliable	neither	somewhat reliable	somewhat reliable	somewhat reliable	neither	somewhat reliable	somewhat reliable	fairly easy	fairly easy	don’t know	don’t know	very easy	very easy	don’t know	very easy	very easy	fairly difficult	fairly easy	don’t know	fairly easy
consent pbtained	male	50s	sducator	Vocational school/junior college	Full-time	Master’s	Yes	No	No	No	No	Yes	Yes	nothing in particular		mainly droplet infections and contact infections	viruses can grow on their own,	six months after inoculation becomes possible	No	Yes	Yes	Yes	Yes	No	No	Yes	No	No	neither	somewhat reliable	somewhat reliable	neither	neither	neither	neither	neither	fairly easy	fairly easy	fairly easy	very easy	very easy	fairly easy	fairly easy	fairly easy	fairly easy	fairly easy	fairly easy	fairly easy	fairly easy
consent pbtained	female	60s	sducator	Vocational school/junior college	Part-time	Bachelor’s	Yes	No	No	Yes	No	No	Yes	nothing in particular		mainly droplet infections and contact infections	viruses do not multiply in food	Immediately after inoculation becomes possible	No	Yes	Yes	No	Yes	No	No	Yes	No	Yes	untrusted	untrusted	neither	somewhat reliable	somewhat reliable	somewhat unreliable	somewhat reliable	somewhat reliable	very difficult	very difficult	fairly difficult	very difficult	fairly difficult	very easy	fairly difficult	fairly easy	fairly difficult	fairly difficult	fairly difficult	fairly difficult	fairly easy
consent pbtained	female	50s	sducator	Elementary school	Full-time	Bachelor’s	Yes	Yes	No	Yes	No	No	Yes	nothing in particular		mainly droplet infections and contact infections	viruses can grow on their own,	six months after inoculation becomes possible	Yes	Yes	Yes	Yes	Yes	Yes	Yes	Yes	Yes	Yes	neither	neither	somewhat reliable	somewhat reliable	somewhat reliable	neither	somewhat reliable	somewhat reliable	fairly easy	fairly easy	fairly easy	fairly easy	fairly easy	fairly easy	fairly difficult	fairly easy	fairly easy	fairly easy	fairly easy	fairly easy	fairly easy
consent pbtained	male	60s	sducator	Middle school	Full-time	Bachelor’s	Yes	Yes	No	No	Yes	No	Yes	nothing in particular		mainly droplet infections and contact infections	viruses do not multiply in food	Immediately after inoculation becomes possible	No	Yes	Yes	Yes	Yes	Yes	No	Yes	No	No	somewhat reliable	reliable	somewhat reliable	somewhat reliable	reliable	somewhat reliable	neither	neither	fairly difficult	fairly difficult	fairly difficult	fairly easy	fairly easy	very easy	fairly difficult	fairly easy	fairly easy	fairly difficult	fairly difficult	fairly difficult	fairly easy
consent pbtained	male	60s	sducator	Middle school	Part-time	Bachelor’s	Yes	No	No	No	No	No	No	nothing in particular		mainly droplet infections and contact infections	bacteria cannot grow on their own	Immediately after inoculation becomes possible	No	Yes	Yes	Yes	Yes	Yes	Yes	No	No	No	untrusted	untrusted	somewhat reliable	somewhat reliable	somewhat reliable	neither	neither	somewhat reliable	very easy	very easy	very easy	fairly easy	very easy	very easy	fairly easy	very easy	very easy	very easy	fairly difficult	very easy	very easy
consent pbtained	female	50s	sducator	Middle school	Full-time	Bachelor’s	Yes	Yes	No	No	No	No	Yes	nothing in particular		mainly droplet infections and contact infections	viruses can grow on their own,	will not inoculate	No	Yes	Yes	Yes	Yes	Yes	No	Yes	Yes	No	reliable	reliable	somewhat reliable	somewhat reliable	reliable	neither	neither	reliable	very easy	fairly easy	fairly difficult	fairly difficult	very easy	very easy	fairly difficult	very easy	fairly easy	fairly difficult	very easy	fairly easy	very easy
consent pbtained	male	60s	sducator	Elementary school	Part-time	Bachelor’s	Yes	Yes	Yes	No	Yes	Yes	No	nothing in particular		mainly droplet infections and contact infections	bacteria cannot grow on their own	will not inoculate	No	Yes	Yes	Yes	Yes	Yes	Yes	Yes	No	Yes	untrusted	neither	neither	neither	neither	neither	neither	neither	don’t know	fairly easy	fairly easy	fairly easy	fairly easy	very easy	very difficult	very easy	fairly easy	fairly difficult	fairly easy	don’t know	fairly easy
consent pbtained	female	20s	sducator	Middle school	Full-time	Bachelor’s	Yes	No	No	No	No	No	Yes	nothing in particular		mainly droplet infections and contact infections	bacteria cannot grow on their own	will not inoculate	Yes	Yes	Yes	Yes	Yes	No	Yes	Yes	No	No	neither	neither	reliable	reliable	reliable	neither	neither	neither	fairly difficult	fairly easy	fairly difficult	fairly difficult	fairly easy	very easy	fairly difficult	fairly difficult	fairly easy	fairly easy	fairly easy	fairly easy	fairly easy
consent pbtained	male	50s	sducator	Middle school	Full-time	Bachelor’s	Yes	No	No	Yes	No	No	Yes	nothing in particular		mainly droplet infections and contact infections	viruses do not multiply in food	one year after inoculation becomes possible	No	Yes	Yes	Yes	Yes	Yes	Yes	Yes	Yes	Yes	untrusted	untrusted	neither	neither	somewhat reliable	neither	neither	neither	fairly easy	fairly difficult	fairly difficult	fairly easy	fairly easy	fairly easy	fairly easy	fairly easy	fairly easy	fairly easy	fairly difficult	fairly difficult	fairly difficult
consent pbtained	female	60s	sducator	Vocational school/junior college	Full-time	Bachelor’s	Yes	Yes	No	No	No	No	Yes	nothing in particular		mainly droplet infections and contact infections	viruses can grow on their own,	Immediately after inoculation becomes possible	No	Yes	Yes	Yes	Yes	No	Yes	Yes	Yes	Yes	somewhat reliable	somewhat reliable	somewhat reliable	somewhat reliable	somewhat reliable	somewhat reliable	somewhat reliable	somewhat reliable	fairly easy	fairly easy	fairly difficult	fairly difficult	fairly easy	fairly easy	fairly easy	fairly easy	fairly easy	fairly easy	fairly difficult	fairly easy	fairly easy
consent pbtained	male	60s	sducator	High school	Part-time	Bachelor’s	No	Yes	No	Yes	No	No	No	nothing in particular		mainly droplet infections and contact infections	viruses do not multiply in food	Immediately after inoculation becomes possible	No	Yes	Yes	Yes	Yes	No	No	Yes	No	Yes	untrusted	neither	neither	neither	somewhat reliable	neither	neither	somewhat reliable	fairly easy	fairly easy	fairly easy	fairly easy	fairly easy	fairly easy	fairly easy	fairly easy	fairly easy	fairly easy	fairly easy	fairly easy	fairly easy
consent pbtained	male	50s	sducator	Elementary school	Full-time	Bachelor’s	Yes	Yes	No	No	No	No	Yes	nothing in particular		mainly droplet infections and contact infections	bacteria cannot grow on their own	will not inoculate	No	Yes	Yes	Yes	Yes	No	No	Yes	No	Yes	neither	neither	neither	somewhat unreliable	neither	somewhat unreliable	somewhat unreliable	neither	fairly easy	very difficult	fairly difficult	fairly easy	very easy	very easy	fairly difficult	very easy	very easy	very difficult	very difficult	very difficult	very easy
consent pbtained	male	60s	sducator	University	Part-time	Master’s	Yes	No	No	No	No	No	Yes	nothing in particular		mainly droplet infections and contact infections	viruses can grow on their own,	Immediately after inoculation becomes possible	No	Yes	Yes	No	Yes	No	No	Yes	No	Yes	neither	somewhat reliable	somewhat reliable	somewhat reliable	somewhat reliable	neither	neither	somewhat reliable	fairly easy	fairly easy	fairly difficult	fairly easy	very easy	fairly easy	fairly difficult	very easy	fairly easy	fairly easy	fairly easy	fairly difficult	fairly easy
consent pbtained	male	50s	sducator	High school	Full-time	Bachelor’s	Yes	No	No	No	No	No	Yes	nothing in particular		mainly droplet infections and contact infections	viruses can grow on their own,	two years after inoculation becomes possible	No	Yes	No	No	Yes	Yes	Yes	No	No	No	neither	neither	neither	neither	neither	untrusted	somewhat reliable	neither	fairly difficult	fairly difficult	fairly difficult	very difficult	fairly easy	fairly easy	fairly difficult	fairly easy	very difficult	fairly difficult	fairly easy	very difficult	fairly easy
consent pbtained	male	60s	sducator	High school	Full-time	Bachelor’s	Yes	Yes	Yes	Yes	Yes	Yes	No	nothing in particular		mainly droplet infections and contact infections	viruses do not multiply in food	Immediately after inoculation becomes possible	Yes	Yes	Yes	Yes	Yes	Yes	Yes	Yes	No	Yes	untrusted	somewhat reliable	somewhat reliable	somewhat reliable	neither	somewhat unreliable	somewhat unreliable	somewhat unreliable	very difficult	very difficult	very difficult	fairly difficult	fairly easy	fairly easy	very difficult	fairly easy	fairly difficult	fairly difficult	very difficult	fairly difficult	fairly difficult
consent pbtained	female	60s	sducator	Elementary school	Part-time	Bachelor’s	Yes	No	No	No	No	No	Yes	nothing in particular		mainly droplet infections and contact infections	viruses can grow on their own,	will not inoculate	No	Yes	Yes	Yes	Yes	Yes	Yes	Yes	Yes	No	somewhat reliable	somewhat reliable	somewhat reliable	somewhat reliable	somewhat reliable	somewhat reliable	somewhat reliable	somewhat reliable	fairly difficult	fairly difficult	fairly easy	fairly difficult	fairly difficult	very easy	fairly difficult	fairly difficult	fairly difficult	fairly difficult	fairly difficult	fairly easy	fairly difficult
consent pbtained	male	40s	sducator	High school	Full-time	Bachelor’s	Yes	No	Yes	No	No	No	No	nothing in particular		mainly droplet infections and contact infections	bacteria cannot grow on their own	six months after inoculation becomes possible	Yes	Yes	Yes	Yes	Yes	Yes	Yes	No	No	Yes	somewhat unreliable	somewhat reliable	neither	somewhat reliable	somewhat reliable	neither	neither	neither	fairly difficult	fairly difficult	fairly difficult	fairly difficult	fairly easy	fairly easy	fairly easy	fairly easy	fairly easy	fairly easy	fairly difficult	fairly difficult	fairly easy
consent pbtained	male	60s	sducator	University	Full-time	Doctorate	Yes	Yes	No	No	No	No	Yes	nothing in particular		mainly droplet infections and contact infections	viruses do not multiply in food	Immediately after inoculation becomes possible	No	Yes	Yes	Yes	Yes	No	Yes	Yes	Yes	Yes	neither	neither	neither	somewhat reliable	somewhat reliable	neither	neither	neither	fairly easy	fairly easy	fairly easy	fairly easy	fairly easy	fairly easy	fairly difficult	fairly easy	fairly easy	fairly easy	fairly difficult	fairly easy	fairly easy
consent pbtained	male	60s	sducator	High school	Full-time	Bachelor’s	Yes	Yes	No	No	No	No	No	nothing in particular		mainly droplet infections and contact infections	viruses can grow on their own,	six months after inoculation becomes possible	No	Yes	Yes	No	No	No	No	No	No	No	neither	neither	neither	neither	neither	neither	neither	neither	don’t know	fairly easy	fairly difficult	fairly difficult	fairly easy	fairly easy	fairly difficult	fairly easy	fairly easy	very difficult	fairly difficult	fairly difficult	fairly difficult
consent pbtained	male	50s	sducator	Middle school	Full-time	Bachelor’s	Yes	Yes	No	Yes	Yes	Yes	No	nothing in particular		mainly droplet infections and contact infections	viruses can grow on their own,	six months after inoculation becomes possible	No	Yes	Yes	Yes	Yes	No	No	Yes	Yes	Yes	untrusted	neither	neither	neither	somewhat reliable	somewhat unreliable	somewhat unreliable	neither	fairly difficult	fairly difficult	very difficult	very difficult	fairly easy	fairly easy	don’t know	fairly easy	fairly difficult	very difficult	very difficult	very difficult	fairly easy
consent pbtained	male	50s	sducator	Elementary school	Full-time	Bachelor’s	Yes	Yes	No	No	Yes	No	Yes	nothing in particular		mainly droplet infections and contact infections	bacteria cannot grow on their own	Immediately after inoculation becomes possible	No	Yes	Yes	Yes	Yes	No	No	Yes	Yes	No	reliable	reliable	somewhat reliable	somewhat reliable	reliable	somewhat reliable	somewhat reliable	somewhat reliable	fairly easy	fairly easy	fairly easy	fairly easy	fairly easy	very easy	fairly difficult	very easy	fairly easy	fairly easy	fairly difficult	fairly easy	fairly easy
consent pbtained	male	60s	sducator	Elementary school	Full-time	Bachelor’s	Yes	Yes	No	No	No	No	Yes	nothing in particular		mainly droplet infections and contact infections	viruses do not multiply in food	will not inoculate	Yes	Yes	Yes	No	Yes	No	No	Yes	No	No	neither	neither	neither	neither	neither	neither	neither	somewhat reliable	fairly difficult	fairly easy	fairly difficult	fairly difficult	fairly easy	very easy	fairly difficult	fairly easy	fairly easy	fairly difficult	fairly difficult	don’t know	fairly easy
consent pbtained	male	30s	sducator	Elementary school	Full-time	Bachelor’s	Yes	No	No	No	Yes	No	Yes	nothing in particular		mainly droplet infections and contact infections	viruses can grow on their own,	Immediately after inoculation becomes possible	No	Yes	Yes	Yes	Yes	Yes	Yes	Yes	Yes	Yes	somewhat reliable	somewhat reliable	somewhat reliable	somewhat reliable	somewhat reliable	neither	neither	neither	very difficult	fairly difficult	very difficult	fairly difficult	fairly difficult	very easy	fairly difficult	fairly difficult	very difficult	fairly difficult	fairly difficult	fairly difficult	fairly difficult
consent pbtained	female	40s	sducator	High school	Full-time	Bachelor’s	No	No	No	No	No	No	Yes	nothing in particular		mainly droplet infections and contact infections	bacteria cannot grow on their own	six months after inoculation becomes possible	No	Yes	Yes	Yes	Yes	Yes	Yes	Yes	No	No	reliable	reliable	reliable	reliable	reliable	reliable	reliable	reliable	very difficult	very difficult	very difficult	fairly easy	fairly easy	don’t know	very difficult	very easy	very difficult	very difficult	very easy	very difficult	very difficult
consent pbtained	male	50s	sducator	Middle school	Full-time	Bachelor’s	Yes	Yes	No	No	No	No	Yes	nothing in particular		mainly droplet infections and contact infections	bacteria cannot grow on their own	six months after inoculation becomes possible	No	Yes	Yes	Yes	Yes	No	No	No	No	No	somewhat reliable	neither	somewhat reliable	somewhat reliable	somewhat reliable	somewhat reliable	somewhat unreliable	somewhat reliable	fairly difficult	fairly easy	fairly easy	fairly difficult	don’t know	fairly easy	fairly difficult	fairly easy	fairly easy	fairly easy	fairly difficult	fairly easy	fairly easy
consent pbtained	male	50s	sducator	High school	Full-time	Master’s	No	No	Yes	Yes	No	No	No	nothing in particular		mainly droplet infections and contact infections	bacteria cannot grow on their own	will not inoculate	No	Yes	Yes	Yes	Yes	No	No	No	No	No	untrusted	neither	neither	neither	neither	untrusted	untrusted	neither	fairly difficult	fairly difficult	very difficult	very easy	fairly difficult	very easy	very difficult	fairly difficult	very difficult	fairly difficult	very difficult	very difficult	fairly easy
consent pbtained	male	60s	sducator	Elementary school	Fixed-term	Bachelor’s	No	No	No	Yes	No	No	Yes	nothing in particular		mainly droplet infections and contact infections	viruses do not multiply in food	will not inoculate	No	Yes	Yes	No	Yes	No	No	Yes	No	Yes	untrusted	untrusted	neither	somewhat unreliable	somewhat reliable	neither	neither	neither	fairly easy	fairly easy	fairly easy	fairly difficult	very easy	very easy	fairly easy	fairly easy	fairly easy	fairly easy	fairly difficult	fairly difficult	very easy
consent pbtained	male	60s	sducator	High school	Fixed-term	Master’s	Yes	Yes	No	No	No	No	Yes	nothing in particular		mainly droplet infections and contact infections	viruses do not multiply in food	Immediately after inoculation becomes possible	No	Yes	Yes	No	Yes	No	No	Yes	No	No	neither	neither	somewhat reliable	neither	neither	neither	neither	neither	fairly easy	fairly difficult	fairly difficult	fairly difficult	fairly easy	fairly easy	fairly difficult	fairly easy	fairly difficult	fairly easy	fairly easy	fairly easy	don’t know
consent pbtained	male	50s	sducator	Elementary school	Full-time	Bachelor’s	Yes	No	No	No	No	Yes	Yes	nothing in particular		mainly droplet infections and contact infections	bacteria cannot grow on their own	six months after inoculation becomes possible	No	Yes	Yes	Yes	Yes	No	No	Yes	Yes	No	untrusted	neither	somewhat reliable	somewhat reliable	somewhat reliable	somewhat unreliable	somewhat unreliable	neither	fairly difficult	fairly easy	fairly difficult	fairly easy	fairly difficult	fairly easy	very difficult	fairly difficult	fairly easy	fairly difficult	fairly difficult	don’t know	fairly difficult
consent pbtained	female	60s	sducator	Elementary school	Full-time	Bachelor’s	Yes	No	No	No	Yes	No	Yes	nothing in particular		mainly droplet infections and contact infections	viruses can grow on their own,	one year after inoculation becomes possible	No	Yes	Yes	Yes	Yes	Yes	Yes	Yes	Yes	Yes	untrusted	neither	neither	neither	neither	neither	untrusted	neither	fairly easy	fairly easy	fairly difficult	very easy	fairly easy	fairly easy	fairly easy	very easy	fairly difficult	fairly difficult	fairly difficult	fairly difficult	fairly easy
consent pbtained	female	50s	sducator	High school	Full-time	Master’s	Yes	No	No	No	Yes	Yes	Yes	nothing in particular		mainly droplet infections and contact infections	bacteria cannot grow on their own	one year after inoculation becomes possible	No	Yes	Yes	Yes	Yes	No	No	No	Yes	Yes	untrusted	somewhat reliable	somewhat reliable	somewhat reliable	somewhat reliable	somewhat reliable	neither	somewhat reliable	very easy	fairly easy	fairly easy	fairly easy	fairly easy	very easy	fairly difficult	fairly easy	fairly easy	fairly easy	fairly difficult	fairly difficult	fairly difficult
consent pbtained	female	40s	sducator	Middle school	Full-time	Bachelor’s	Yes	Yes	No	No	Yes	No	Yes	nothing in particular		mainly droplet infections and contact infections	bacteria cannot grow on their own	six months after inoculation becomes possible	No	Yes	Yes	Yes	Yes	Yes	Yes	Yes	Yes	Yes	somewhat reliable	reliable	reliable	reliable	somewhat reliable	somewhat reliable	somewhat reliable	somewhat reliable	very easy	very easy	fairly easy	fairly easy	very easy	very easy	fairly easy	very easy	very easy	very easy	very easy	very easy	very easy
consent pbtained	male	50s	sducator	Middle school	Full-time	Bachelor’s	Yes	Yes	No	No	Yes	No	Yes	nothing in particular		mainly droplet infections and contact infections	viruses do not multiply in food	will not inoculate	No	Yes	Yes	Yes	Yes	No	No	Yes	Yes	Yes	untrusted	neither	neither	somewhat unreliable	somewhat reliable	neither	somewhat unreliable	neither	fairly easy	fairly easy	fairly difficult	fairly easy	fairly easy	fairly easy	fairly easy	fairly easy	fairly easy	fairly difficult	fairly easy	fairly easy	fairly easy
consent pbtained	male	50s	sducator	High school	Full-time	Master’s	Yes	No	No	No	No	No	Yes	nothing in particular		mainly droplet infections and contact infections	viruses can grow on their own,	will not inoculate	No	No	Yes	No	No	No	No	Yes	No	No	reliable	somewhat unreliable	somewhat unreliable	untrusted	reliable	untrusted	neither	neither	fairly easy	fairly easy	fairly difficult	very easy	very easy	fairly easy	fairly easy	very easy	very easy	fairly easy	fairly difficult	very easy	fairly easy
consent pbtained	male	50s	sducator	University	Fixed-term		Yes	Yes	No	No	No	Yes	Yes	nothing in particular		mainly droplet infections and contact infections	viruses can grow on their own,	six months after inoculation becomes possible	No	Yes	Yes	Yes	Yes	Yes	No	Yes	Yes	Yes	untrusted	somewhat reliable	somewhat reliable	somewhat reliable	neither	somewhat unreliable	untrusted	neither	very easy	very easy	fairly easy	fairly difficult	very easy	fairly easy	fairly easy	very easy	fairly easy	fairly easy	fairly easy	fairly difficult	fairly easy
consent pbtained	male	50s	sducator	Elementary school	Full-time	Bachelor’s	Yes	Yes	Yes	No	No	No	Yes	nothing in particular		mainly droplet infections and contact infections	bacteria cannot grow on their own	Immediately after inoculation becomes possible	No	Yes	Yes	Yes	Yes	Yes	Yes	Yes	Yes	Yes	somewhat reliable	reliable	somewhat reliable	somewhat reliable	reliable	somewhat reliable	neither	somewhat reliable	fairly easy	fairly easy	fairly easy	fairly easy	fairly easy	very easy	fairly easy	fairly easy	fairly easy	fairly easy	fairly difficult	fairly easy	fairly easy
consent pbtained	male	50s	sducator	Elementary school	Full-time	Bachelor’s	Yes	No	No	No	Yes	No	Yes	nothing in particular		mainly droplet infections and contact infections	viruses can grow on their own,	will not inoculate	No	Yes	Yes	Yes	Yes	Yes	Yes	Yes	No	Yes	somewhat reliable	somewhat reliable	somewhat reliable	somewhat reliable	somewhat reliable	somewhat reliable	somewhat reliable	somewhat reliable	fairly difficult	fairly easy	fairly difficult	fairly difficult	fairly easy	fairly easy	fairly difficult	fairly easy	fairly easy	fairly difficult	fairly difficult	fairly easy	fairly easy
consent pbtained	male	30s	sducator	Elementary school	Full-time	Bachelor’s	Yes	No	No	No	No	No	Yes	nothing in particular		mainly droplet infections and contact infections	viruses can grow on their own,	Immediately after inoculation becomes possible	No	Yes	Yes	Yes	Yes	Yes	Yes	Yes	Yes	Yes	neither	neither	neither	neither	neither	neither	neither	neither	fairly difficult	fairly easy	fairly easy	fairly difficult	fairly difficult	very easy	fairly difficult	fairly easy	fairly easy	fairly easy	very difficult	fairly difficult	fairly easy
consent pbtained	male	50s	sducator	High school	Full-time	Bachelor’s	Yes	Yes	Yes	No	No	No	Yes	nothing in particular		mainly droplet infections and contact infections	viruses can grow on their own,	will not inoculate	No	Yes	Yes	No	Yes	No	No	Yes	No	Yes	somewhat unreliable	somewhat unreliable	somewhat reliable	somewhat reliable	somewhat reliable	neither	neither	somewhat reliable	fairly easy	fairly easy	fairly difficult	fairly difficult	fairly easy	fairly easy	fairly easy	fairly easy	fairly easy	fairly difficult	fairly easy	fairly difficult	fairly easy
consent pbtained	female	40s	sducator	Elementary school	Full-time	Bachelor’s	Yes	No	No	No	No	No	Yes	nothing in particular		mainly droplet infections and contact infections	viruses do not multiply in food	six months after inoculation becomes possible	No	Yes	Yes	Yes	Yes	No	No	No	No	No	neither	neither	neither	neither	somewhat reliable	neither	neither	neither	fairly difficult	fairly difficult	fairly difficult	fairly difficult	fairly easy	very easy	fairly difficult	fairly difficult	fairly difficult	very difficult	fairly difficult	fairly difficult	don’t know
consent pbtained	male	50s	sducator	High school	Full-time	Bachelor’s	Yes	Yes	No	No	Yes	No	No	nothing in particular		mainly droplet infections and contact infections	viruses can grow on their own,	two years after inoculation becomes possible	No	Yes	Yes	Yes	Yes	No	No	Yes	Yes	Yes	neither	neither	neither	neither	neither	neither	neither	neither	fairly easy	fairly easy	fairly easy	very easy	fairly easy	very easy	fairly difficult	fairly difficult	fairly difficult	fairly difficult	fairly easy	fairly difficult	very easy
consent pbtained	male	50s	sducator	Vocational school/junior college	Full-time	Master’s	Yes	No	No	No	No	No	Yes	nothing in particular		mainly droplet infections and contact infections	viruses do not multiply in food	six months after inoculation becomes possible	No	Yes	Yes	Yes	Yes	No	No	Yes	No	Yes	untrusted	neither	somewhat reliable	somewhat reliable	somewhat reliable	neither	neither	somewhat reliable	fairly difficult	fairly difficult	fairly easy	fairly easy	fairly easy	fairly easy	fairly easy	fairly easy	fairly easy	fairly difficult	very difficult	fairly difficult	very easy
consent pbtained	female	20s	sducator	Elementary school	Full-time		Yes	No	No	No	No	No	No	nothing in particular		mainly droplet infections and contact infections	viruses can grow on their own,	one year after inoculation becomes possible	No	Yes	Yes	Yes	Yes	No	No	Yes	Yes	No	somewhat reliable	neither	somewhat reliable	somewhat reliable	neither	neither	neither	somewhat reliable	fairly difficult	fairly difficult	very difficult	fairly difficult	fairly difficult	very difficult	very difficult	fairly difficult	very difficult	very difficult	fairly difficult	very difficult	fairly difficult
consent pbtained	male	60s	sducator	Elementary school	Fixed-term	Bachelor’s	Yes	Yes	No	No	No	No	Yes	nothing in particular		mainly droplet infections and contact infections	viruses do not multiply in food	will not inoculate	No	Yes	Yes	Yes	Yes	No	No	Yes	No	Yes	untrusted	somewhat unreliable	somewhat unreliable	somewhat unreliable	neither	somewhat unreliable	somewhat unreliable	neither	fairly difficult	fairly difficult	very difficult	very difficult	very easy	very easy	fairly difficult	very easy	fairly easy	fairly difficult	very difficult	fairly difficult	fairly easy
consent pbtained	female	30s	sducator	Elementary school	Full-time	Bachelor’s	Yes	No	No	No	No	No	No	nothing in particular		mainly droplet infections and contact infections	viruses can grow on their own,	will not inoculate	No	No	Yes	No	No	No	No	No	No	Yes	somewhat reliable	neither	neither	neither	neither	neither	neither	neither	fairly easy	very difficult	fairly difficult	very difficult	fairly difficult	fairly easy	fairly difficult	fairly easy	fairly difficult	very difficult	very difficult	fairly difficult	fairly easy
consent pbtained	male	40s	sducator	Elementary school	Full-time	Bachelor’s	Yes	No	No	No	No	No	Yes	nothing in particular		mainly droplet infections and contact infections	viruses can grow on their own,	Immediately after inoculation becomes possible	No	Yes	Yes	Yes	Yes	No	Yes	No	No	Yes	somewhat unreliable	somewhat reliable	neither	neither	neither	neither	somewhat unreliable	neither	fairly difficult	fairly easy	fairly easy	fairly easy	fairly easy	very easy	fairly difficult	fairly difficult	fairly difficult	fairly difficult	fairly difficult	fairly difficult	fairly difficult
consent pbtained	male	40s	sducator	High school	Full-time		Yes	No	No	No	No	No	Yes	nothing in particular		mainly droplet infections and contact infections	viruses can grow on their own,	Immediately after inoculation becomes possible	No	Yes	Yes	No	Yes	No	No	Yes	No	No	neither	neither	somewhat reliable	somewhat reliable	somewhat reliable	neither	neither	neither	fairly easy	fairly difficult	very difficult	fairly difficult	very easy	very easy	very difficult	very easy	fairly easy	fairly difficult	fairly difficult	fairly difficult	fairly easy
consent pbtained	male	50s	sducator	Middle school	Full-time	Bachelor’s	Yes	No	No	No	No	No	No	nothing in particular		mainly droplet infections and contact infections	viruses can grow on their own,	will not inoculate	No	Yes	Yes	Yes	Yes	No	No	Yes	Yes	Yes	neither	neither	neither	neither	neither	somewhat unreliable	somewhat unreliable	neither	fairly easy	fairly easy	fairly easy	fairly easy	fairly easy	fairly easy	fairly easy	fairly easy	fairly easy	fairly difficult	fairly easy	fairly difficult	fairly easy
consent pbtained	male	40s	sducator	Middle school	Full-time	Bachelor’s	Yes	No	No	No	No	No	No	nothing in particular		mainly droplet infections and contact infections	viruses can grow on their own,	one year after inoculation becomes possible	No	Yes	Yes	Yes	Yes	Yes	Yes	Yes	No	No	neither	neither	somewhat reliable	somewhat reliable	somewhat reliable	neither	neither	somewhat reliable	fairly easy	fairly easy	don’t know	fairly easy	fairly easy	fairly easy	don’t know	fairly easy	fairly easy	very difficult	fairly difficult	don’t know	don’t know
consent pbtained	male	40s	sducator	Middle school	Full-time	Bachelor’s	Yes	No	No	No	No	No	Yes	nothing in particular		mainly droplet infections and contact infections	bacteria cannot grow on their own	six months after inoculation becomes possible	No	Yes	Yes	No	Yes	No	No	Yes	Yes	No	untrusted	untrusted	neither	somewhat reliable	neither	neither	somewhat reliable	somewhat reliable	fairly difficult	fairly difficult	fairly difficult	fairly difficult	fairly easy	very easy	fairly difficult	fairly easy	fairly difficult	fairly difficult	fairly difficult	fairly difficult	fairly difficult
consent pbtained	male	50s	sducator	University	Full-time	Doctorate	Yes	Yes	No	No	Yes	No	Yes	nothing in particular		mainly droplet infections and contact infections	viruses do not multiply in food	will not inoculate	No	Yes	Yes	Yes	Yes	No	No	No	No	Yes	untrusted	somewhat unreliable	neither	somewhat unreliable	somewhat reliable	neither	neither	somewhat reliable	fairly difficult	fairly difficult	fairly difficult	fairly difficult	fairly easy	fairly easy	fairly difficult	fairly easy	fairly easy	fairly difficult	fairly difficult	fairly easy	fairly easy
consent pbtained	male	50s	sducator	University	Full-time	Bachelor’s	Yes	Yes	No	No	No	No	Yes	nothing in particular		mainly droplet infections and contact infections	bacteria cannot grow on their own	six months after inoculation becomes possible	No	Yes	Yes	Yes	Yes	No	No	No	No	Yes	somewhat unreliable	somewhat unreliable	neither	neither	neither	neither	neither	neither	fairly easy	fairly easy	fairly difficult	fairly easy	fairly easy	fairly easy	fairly easy	fairly easy	fairly easy	fairly easy	fairly easy	fairly easy	fairly easy
consent pbtained	male	50s	sducator	University	Full-time	Doctorate	No	No	No	No	Yes	Yes	Yes	nothing in particular		mainly droplet infections and contact infections	bacteria cannot grow on their own	Immediately after inoculation becomes possible	Yes	Yes	Yes	Yes	Yes	Yes	Yes	No	No	Yes	somewhat reliable	untrusted	somewhat unreliable	untrusted	somewhat unreliable	somewhat unreliable	neither	neither	fairly easy	very difficult	fairly difficult	fairly difficult	fairly easy	fairly easy	fairly difficult	fairly difficult	fairly easy	fairly easy	fairly easy	fairly difficult	fairly easy
consent pbtained	female	50s	sducator	Middle school	Full-time	Master’s	Yes	Yes	Yes	No	No	No	Yes	nothing in particular		mainly droplet infections and contact infections	viruses do not multiply in food	will not inoculate	Yes	Yes	Yes	Yes	Yes	Yes	No	Yes	Yes	No	somewhat unreliable	somewhat unreliable	somewhat reliable	untrusted	somewhat reliable	neither	somewhat unreliable	neither	fairly easy	fairly easy	fairly easy	very easy	very easy	very easy	fairly easy	fairly easy	fairly easy	fairly easy	very easy	fairly easy	very easy
consent pbtained	male	40s	sducator	High school	Full-time	Bachelor’s	Yes	No	No	No	No	No	Yes	nothing in particular		mainly droplet infections and contact infections	viruses can grow on their own,	six months after inoculation becomes possible	Yes	Yes	Yes	Yes	Yes	Yes	No	Yes	Yes	Yes	somewhat reliable	somewhat reliable	somewhat reliable	neither	somewhat reliable	neither	somewhat reliable	neither	fairly difficult	fairly difficult	fairly difficult	fairly easy	fairly easy	fairly easy	fairly easy	fairly easy	fairly easy	fairly easy	fairly easy	very difficult	fairly easy
consent pbtained	male	40s	sducator	Elementary school	Full-time	Bachelor’s	Yes	Yes	No	No	No	No	Yes	nothing in particular		mainly droplet infections and contact infections	viruses can grow on their own,	one year after inoculation becomes possible	No	Yes	Yes	Yes	Yes	Yes	No	Yes	Yes	No	neither	neither	neither	somewhat unreliable	neither	somewhat unreliable	somewhat unreliable	somewhat unreliable	fairly easy	fairly easy	fairly easy	fairly easy	fairly easy	fairly easy	fairly easy	fairly easy	fairly easy	fairly easy	fairly easy	fairly difficult	fairly easy
consent pbtained	male	60s	sducator	High school	Part-time	Bachelor’s	Yes	No	No	No	Yes	Yes	Yes	nothing in particular		mainly droplet infections and contact infections	viruses can grow on their own,	six months after inoculation becomes possible	No	Yes	Yes	Yes	Yes	Yes	No	No	Yes	Yes	untrusted	somewhat reliable	somewhat reliable	somewhat reliable	somewhat reliable	neither	neither	somewhat reliable	fairly easy	fairly easy	fairly difficult	fairly easy	very easy	fairly easy	fairly difficult	fairly easy	very easy	fairly easy	fairly easy	fairly easy	fairly easy
consent pbtained	male	60s	sducator	High school	Full-time	Master’s	Yes	No	No	No	No	No	Yes	nothing in particular		mainly droplet infections and contact infections	viruses can grow on their own,	Immediately after inoculation becomes possible	Yes	Yes	Yes	Yes	Yes	Yes	Yes	Yes	Yes	Yes	somewhat reliable	somewhat reliable	somewhat reliable	somewhat reliable	somewhat reliable	somewhat reliable	somewhat reliable	somewhat reliable	fairly easy	fairly difficult	fairly easy	fairly easy	fairly easy	fairly easy	fairly easy	fairly easy	fairly easy	fairly easy	fairly difficult	fairly easy	fairly easy
consent pbtained	male	50s	sducator	Elementary school	Full-time	Bachelor’s	Yes	No	No	No	No	No	No	nothing in particular		mainly droplet infections and contact infections	viruses do not multiply in food	Immediately after inoculation becomes possible	No	No	Yes	Yes	Yes	No	No	No	No	No	untrusted	neither	somewhat unreliable	untrusted	somewhat reliable	neither	somewhat unreliable	neither	fairly difficult	fairly difficult	fairly difficult	fairly difficult	fairly easy	very easy	fairly difficult	fairly easy	fairly difficult	fairly easy	don’t know	fairly difficult	fairly easy
consent pbtained	male	50s	sducator	High school	Full-time	Bachelor’s	Yes	Yes	Yes	No	No	No	No	nothing in particular		mainly droplet infections and contact infections	viruses do not multiply in food	Immediately after inoculation becomes possible	No	No	No	No	No	No	No	No	No	Yes	somewhat unreliable	neither	neither	neither	neither	neither	somewhat unreliable	neither	fairly difficult	fairly difficult	fairly difficult	fairly difficult	fairly easy	fairly easy	fairly difficult	fairly easy	fairly difficult	fairly difficult	fairly difficult	fairly difficult	fairly easy
consent pbtained	male	60s	sducator	High school	Part-time	Bachelor’s	Yes	Yes	Yes	Yes	No	No	Yes	nothing in particular		mainly droplet infections and contact infections	viruses do not multiply in food	will not inoculate	No	Yes	Yes	Yes	Yes	No	No	Yes	Yes	Yes	untrusted	somewhat reliable	somewhat reliable	somewhat reliable	somewhat reliable	somewhat reliable	neither	somewhat reliable	fairly easy	fairly easy	fairly easy	fairly easy	fairly easy	fairly easy	fairly easy	fairly easy	fairly easy	fairly easy	fairly easy	fairly easy	fairly easy
consent pbtained	female	30s	sducator	Vocational school/junior college	Full-time	Bachelor’s	Yes	No	No	No	Yes	No	Yes	nothing in particular		mainly droplet infections and contact infections	viruses can grow on their own,	Immediately after inoculation becomes possible	No	Yes	Yes	Yes	Yes	Yes	Yes	Yes	No	Yes	somewhat reliable	somewhat reliable	somewhat reliable	somewhat reliable	somewhat reliable	somewhat reliable	neither	neither	fairly difficult	fairly difficult	fairly easy	fairly difficult	fairly easy	fairly easy	fairly difficult	fairly easy	fairly easy	fairly difficult	fairly difficult	fairly easy	very easy
consent pbtained	male	40s	sducator	Elementary school	Full-time	Bachelor’s	Yes	No	No	No	No	No	Yes	nothing in particular		mainly droplet infections and contact infections	bacteria cannot grow on their own	Immediately after inoculation becomes possible	No	Yes	Yes	Yes	Yes	Yes	Yes	Yes	Yes	Yes	neither	neither	neither	somewhat unreliable	somewhat reliable	somewhat unreliable	somewhat unreliable	somewhat unreliable	fairly difficult	fairly easy	fairly difficult	fairly easy	fairly easy	fairly easy	fairly easy	fairly easy	fairly easy	fairly easy	fairly easy	fairly difficult	very easy
consent pbtained	male	40s	sducator	High school	Part-time	Master’s	No	No	No	No	Yes	No	Yes	nothing in particular		mainly droplet infections and contact infections	viruses do not multiply in food	one year after inoculation becomes possible	No	Yes	Yes	Yes	Yes	Yes	Yes	Yes	No	Yes	untrusted	untrusted	somewhat reliable	untrusted	reliable	neither	neither	neither	fairly easy	fairly easy	very difficult	fairly easy	fairly easy	fairly easy	very difficult	fairly easy	very difficult	fairly difficult	don’t know	fairly difficult	fairly easy
consent pbtained	male	40s	sducator	Middle school	Full-time	Bachelor’s	Yes	No	No	No	No	No	No	nothing in particular		mainly droplet infections and contact infections	viruses can grow on their own,	Immediately after inoculation becomes possible	No	Yes	Yes	No	No	No	No	Yes	No	No	neither	neither	neither	neither	neither	neither	neither	neither	fairly easy	fairly easy	fairly easy	fairly easy	fairly easy	fairly easy	fairly easy	fairly easy	fairly easy	fairly easy	fairly easy	fairly easy	fairly easy
consent pbtained	female	40s	sducator	Middle school	Full-time	Master’s	Yes	Yes	No	No	No	No	No	nothing in particular		mainly droplet infections and contact infections	bacteria cannot grow on their own	one year after inoculation becomes possible	Yes	Yes	Yes	Yes	Yes	Yes	No	Yes	Yes	Yes	untrusted	reliable	neither	neither	neither	neither	neither	neither	fairly difficult	fairly difficult	fairly difficult	very difficult	don’t know	very difficult	very difficult	fairly difficult	don’t know	very difficult	very difficult	very difficult	very difficult
consent pbtained	female	30s	sducator	Elementary school	Fixed-term	Bachelor’s	Yes	No	No	No	Yes	No	Yes	nothing in particular		mainly droplet infections and contact infections	viruses do not multiply in food	six months after inoculation becomes possible	No	Yes	Yes	No	Yes	No	No	Yes	No	Yes	somewhat unreliable	somewhat unreliable	somewhat reliable	somewhat reliable	reliable	reliable	somewhat reliable	somewhat reliable	fairly easy	fairly easy	fairly easy	fairly easy	fairly easy	very easy	fairly difficult	fairly easy	fairly easy	fairly difficult	fairly difficult	fairly difficult	fairly easy
consent pbtained	male	50s	sducator	Elementary school	Full-time	Bachelor’s	No	No	No	No	No	Yes	Yes	nothing in particular		mainly droplet infections and contact infections	bacteria cannot grow on their own	Immediately after inoculation becomes possible	No	Yes	Yes	Yes	Yes	No	No	No	No	Yes	neither	neither	neither	untrusted	somewhat reliable	untrusted	untrusted	somewhat reliable	fairly easy	fairly easy	very difficult	very difficult	fairly difficult	fairly easy	fairly difficult	fairly easy	fairly easy	fairly difficult	fairly difficult	very difficult	fairly difficult
consent pbtained	male	40s	sducator	High school	Full-time	Bachelor’s	Yes	No	No	No	No	No	Yes	nothing in particular		mainly droplet infections and contact infections	viruses can grow on their own,	will not inoculate	No	Yes	Yes	No	Yes	No	No	No	No	No	somewhat unreliable	neither	somewhat reliable	neither	somewhat unreliable	somewhat unreliable	somewhat unreliable	neither	fairly easy	fairly easy	fairly difficult	fairly easy	fairly difficult	don’t know	fairly difficult	fairly easy	fairly difficult	fairly difficult	fairly difficult	fairly difficult	fairly difficult
consent pbtained	male	50s	sducator	High school	Full-time	Bachelor’s	Yes	Yes	Yes	Yes	Yes	Yes	Yes	nothing in particular		mainly droplet infections and contact infections	viruses can grow on their own,	Immediately after inoculation becomes possible	No	Yes	Yes	Yes	Yes	No	No	Yes	Yes	Yes	somewhat unreliable	neither	somewhat reliable	neither	somewhat reliable	neither	neither	somewhat reliable	very easy	very easy	fairly difficult	fairly easy	very easy	fairly easy	fairly easy	very easy	fairly difficult	fairly difficult	fairly easy	fairly difficult	fairly easy
consent pbtained	male	60s	sducator	University	Full-time	Doctorate	Yes	No	No	Yes	No	Yes	Yes	nothing in particular		mainly droplet infections and contact infections	viruses do not multiply in food	Immediately after inoculation becomes possible	No	Yes	Yes	Yes	Yes	No	Yes	No	Yes	Yes	untrusted	neither	somewhat reliable	neither	somewhat reliable	neither	neither	somewhat reliable	fairly easy	fairly easy	fairly easy	very difficult	fairly easy	fairly easy	fairly easy	fairly easy	fairly easy	fairly easy	fairly difficult	very difficult	fairly easy
consent pbtained	male	40s	sducator	Elementary school	Full-time	Bachelor’s	Yes	No	No	No	No	No	Yes	nothing in particular		mainly droplet infections and contact infections	viruses are larger than bacteria	Immediately after inoculation becomes possible	No	Yes	Yes	Yes	Yes	No	No	Yes	No	No	untrusted	untrusted	somewhat reliable	somewhat reliable	somewhat reliable	somewhat reliable	somewhat reliable	somewhat reliable	fairly difficult	fairly difficult	very difficult	very difficult	fairly difficult	very difficult	very difficult	very difficult	fairly difficult	fairly difficult	very difficult	fairly easy	fairly difficult
consent pbtained	male	60s	sducator	Elementary school	Full-time	Bachelor’s	Yes	Yes	Yes	Yes	Yes	Yes	Yes	nothing in particular		mainly droplet infections and contact infections	bacteria cannot grow on their own	Immediately after inoculation becomes possible	Yes	Yes	Yes	Yes	Yes	Yes	Yes	Yes	Yes	Yes	untrusted	neither	neither	neither	neither	somewhat unreliable	somewhat unreliable	neither	fairly easy	fairly easy	fairly easy	fairly difficult	very easy	very easy	fairly easy	very easy	fairly easy	fairly difficult	fairly difficult	fairly difficult	very easy
consent pbtained	male	60s	sducator	Middle school	Full-time	Bachelor’s	Yes	Yes	No	No	No	No	Yes	nothing in particular		mainly droplet infections and contact infections	viruses do not multiply in food	one year after inoculation becomes possible	No	Yes	Yes	Yes	Yes	No	No	Yes	Yes	No	somewhat reliable	somewhat reliable	somewhat reliable	neither	reliable	somewhat unreliable	neither	neither	very easy	very easy	very easy	fairly easy	very easy	very easy	very easy	very easy	very easy	very easy	very easy	very easy	very easy
consent pbtained	male	50s	sducator	High school	Full-time	Bachelor’s	Yes	Yes	No	Yes	No	No	Yes	nothing in particular		mainly droplet infections and contact infections	bacteria cannot grow on their own	one year after inoculation becomes possible	No	Yes	Yes	Yes	Yes	No	No	Yes	No	Yes	neither	neither	somewhat unreliable	untrusted	neither	somewhat unreliable	somewhat unreliable	neither	fairly easy	fairly easy	fairly difficult	fairly easy	fairly easy	fairly easy	fairly difficult	fairly easy	fairly easy	fairly easy	fairly easy	fairly easy	fairly easy
consent pbtained	male	50s	sducator	University	Full-time	Doctorate	Yes	No	No	No	No	No	Yes	nothing in particular		mainly droplet infections and contact infections	viruses do not multiply in food	one year after inoculation becomes possible	No	Yes	Yes	Yes	Yes	Yes	Yes	Yes	No	No	neither	neither	neither	somewhat unreliable	somewhat reliable	neither	neither	somewhat reliable	fairly easy	fairly easy	fairly easy	fairly difficult	fairly easy	very easy	fairly easy	very easy	fairly easy	fairly difficult	fairly easy	fairly easy	fairly easy
consent pbtained	male	50s	sducator	High school	Full-time	Master’s	Yes	No	No	No	No	No	Yes	nothing in particular		mainly droplet infections and contact infections	viruses do not multiply in food	Immediately after inoculation becomes possible	No	Yes	Yes	Yes	Yes	No	No	Yes	No	No	somewhat unreliable	somewhat reliable	somewhat reliable	somewhat reliable	somewhat reliable	neither	neither	neither	fairly easy	fairly easy	fairly easy	fairly easy	very easy	very easy	very easy	very easy	fairly difficult	fairly easy	very difficult	fairly easy	fairly difficult
consent pbtained	male	50s	sducator	Elementary school	Full-time	Bachelor’s	Yes	Yes	No	No	No	No	No	nothing in particular		mainly droplet infections and contact infections	viruses do not multiply in food	six months after inoculation becomes possible	Yes	Yes	Yes	Yes	Yes	Yes	Yes	Yes	Yes	No	neither	somewhat reliable	somewhat reliable	somewhat reliable	reliable	somewhat reliable	neither	somewhat reliable	fairly difficult	fairly difficult	fairly difficult	fairly difficult	fairly difficult	very easy	fairly difficult	fairly easy	fairly difficult	fairly difficult	fairly difficult	don’t know	fairly difficult
consent pbtained	female	50s	sducator	Elementary school	Full-time	Bachelor’s	Yes	Yes	No	No	No	No	Yes	nothing in particular		mainly droplet infections and contact infections	viruses are larger than bacteria	six months after inoculation becomes possible	No	Yes	Yes	Yes	Yes	Yes	Yes	Yes	No	No	neither	neither	neither	neither	somewhat reliable	somewhat unreliable	neither	neither	very easy	fairly easy	fairly easy	fairly difficult	very easy	fairly easy	fairly easy	fairly easy	fairly easy	fairly easy	fairly difficult	don’t know	fairly easy
consent pbtained	male	60s	sducator	High school	Fixed-term	Bachelor’s	Yes	Yes	No	No	No	No	Yes	nothing in particular		mainly droplet infections and contact infections	viruses can grow on their own,	Immediately after inoculation becomes possible	No	Yes	Yes	Yes	Yes	No	No	Yes	Yes	Yes	reliable	reliable	neither	neither	reliable	neither	neither	neither	fairly easy	fairly easy	don’t know	fairly difficult	very easy	fairly easy	fairly easy	fairly easy	fairly easy	fairly easy	fairly difficult	fairly difficult	fairly easy
consent pbtained	male	60s	sducator	High school	Full-time	Bachelor’s	Yes	Yes	No	Yes	No	No	Yes	nothing in particular		mainly droplet infections and contact infections	viruses can grow on their own,	six months after inoculation becomes possible	No	Yes	Yes	Yes	Yes	No	Yes	No	Yes	Yes	somewhat reliable	somewhat reliable	somewhat reliable	somewhat reliable	reliable	neither	neither	somewhat reliable	fairly easy	fairly difficult	fairly difficult	don’t know	fairly easy	fairly easy	fairly easy	fairly easy	fairly difficult	fairly easy	fairly easy	fairly easy	fairly easy
consent pbtained	male	50s	sducator	High school	Full-time	Bachelor’s	Yes	Yes	No	No	Yes	No	Yes	nothing in particular		mainly droplet infections and contact infections	bacteria cannot grow on their own	Immediately after inoculation becomes possible	No	Yes	Yes	Yes	Yes	No	No	No	No	No	untrusted	somewhat reliable	neither	neither	somewhat reliable	neither	neither	neither	fairly easy	fairly easy	fairly easy	fairly easy	very easy	fairly easy	fairly easy	fairly easy	fairly easy	fairly easy	very easy	fairly easy	fairly easy
consent pbtained	male	50s	sducator	High school	Full-time	Bachelor’s	Yes	No	No	No	No	No	Yes	nothing in particular		mainly droplet infections and contact infections	bacteria cannot grow on their own	six months after inoculation becomes possible	No	Yes	Yes	Yes	Yes	No	Yes	Yes	Yes	Yes	somewhat unreliable	somewhat unreliable	somewhat unreliable	somewhat unreliable	somewhat reliable	somewhat unreliable	neither	neither	fairly difficult	very difficult	fairly difficult	very difficult	fairly difficult	very difficult	very difficult	fairly difficult	very difficult	very difficult	fairly difficult	fairly difficult	very difficult
consent pbtained	male	60s	sducator	University	Full-time	Master’s	Yes	No	Yes	No	Yes	No	Yes	nothing in particular		mainly droplet infections and contact infections	viruses can grow on their own,	six months after inoculation becomes possible	Yes	Yes	Yes	Yes	Yes	Yes	Yes	Yes	Yes	Yes	somewhat reliable	somewhat reliable	neither	neither	somewhat reliable	somewhat reliable	somewhat reliable	somewhat reliable	very difficult	fairly difficult	very difficult	fairly difficult	fairly difficult	very easy	fairly difficult	very difficult	fairly difficult	very difficult	very difficult	fairly difficult	fairly difficult
consent pbtained	male	50s	sducator	University	Full-time	Doctorate	No	No	No	No	No	No	Yes	nothing in particular		mainly droplet infections and contact infections	viruses can grow on their own,	six months after inoculation becomes possible	No	Yes	Yes	No	Yes	No	No	No	No	Yes	untrusted	somewhat unreliable	somewhat unreliable	neither	somewhat reliable	somewhat reliable	somewhat reliable	somewhat reliable	fairly easy	fairly difficult	fairly difficult	fairly difficult	fairly easy	very easy	fairly difficult	fairly easy	fairly easy	fairly difficult	very difficult	fairly difficult	fairly easy
consent pbtained	female	30s	sducator	Middle school	Full-time	Bachelor’s	Yes	No	No	No	Yes	No	No	nothing in particular		mainly droplet infections and contact infections	viruses can grow on their own,	one year after inoculation becomes possible	No	Yes	Yes	Yes	Yes	Yes	Yes	Yes	No	Yes	somewhat reliable	somewhat reliable	somewhat reliable	somewhat reliable	somewhat reliable	somewhat reliable	neither	somewhat reliable	fairly difficult	fairly difficult	fairly difficult	fairly easy	fairly easy	fairly easy	fairly difficult	fairly easy	fairly easy	fairly difficult	fairly difficult	fairly difficult	fairly easy
consent pbtained	male	40s	sducator	Vocational school/junior college	Full-time	Doctorate	Yes	No	No	No	No	Yes	Yes	nothing in particular		mainly droplet infections and contact infections	viruses do not multiply in food	one year after inoculation becomes possible	Yes	Yes	Yes	Yes	Yes	No	Yes	Yes	Yes	Yes	untrusted	untrusted	somewhat reliable	untrusted	somewhat reliable	somewhat unreliable	neither	somewhat unreliable	fairly easy	fairly easy	fairly easy	fairly difficult	fairly easy	very easy	fairly easy	very easy	fairly easy	very difficult	fairly difficult	fairly difficult	fairly easy
consent pbtained	male	40s	sducator	University	Full-time	Doctorate	Yes	No	No	No	Yes	No	No	nothing in particular		mainly droplet infections and contact infections	viruses do not multiply in food	six months after inoculation becomes possible	No	Yes	Yes	Yes	Yes	Yes	Yes	Yes	Yes	Yes	somewhat reliable	somewhat reliable	somewhat reliable	somewhat reliable	somewhat reliable	somewhat reliable	neither	somewhat reliable	very easy	very easy	very easy	very easy	very easy	very easy	fairly easy	very easy	very easy	very easy	very easy	very easy	fairly easy
consent pbtained	female	20s	sducator	High school	Full-time	Bachelor’s	Yes	No	No	No	No	No	Yes	nothing in particular		mainly droplet infections and contact infections	bacteria cannot grow on their own	will not inoculate	No	Yes	Yes	Yes	Yes	Yes	Yes	Yes	No	Yes	somewhat reliable	somewhat reliable	somewhat reliable	somewhat reliable	somewhat reliable	somewhat reliable	neither	somewhat reliable	fairly easy	fairly difficult	fairly easy	fairly easy	very easy	fairly easy	fairly easy	very easy	very easy	very easy	fairly easy	fairly difficult	very easy
consent pbtained	female	60s	sducator	Middle school	Full-time	Bachelor’s	Yes	Yes	No	No	No	No	Yes	nothing in particular		mainly droplet infections and contact infections	viruses can grow on their own,	six months after inoculation becomes possible	No	Yes	Yes	Yes	Yes	No	Yes	Yes	Yes	No	neither	neither	neither	neither	neither	neither	neither	somewhat reliable	fairly easy	fairly easy	very difficult	fairly difficult	fairly easy	fairly easy	very difficult	very easy	fairly easy	fairly difficult	fairly difficult	very difficult	fairly easy
consent pbtained	male	50s	sducator	High school	Full-time	Bachelor’s	Yes	No	No	No	No	No	No	nothing in particular		mainly droplet infections and contact infections	viruses do not multiply in food	Immediately after inoculation becomes possible	No	Yes	Yes	Yes	Yes	Yes	Yes	No	No	No	neither	neither	neither	neither	neither	neither	neither	neither	fairly easy	fairly easy	fairly difficult	fairly easy	fairly easy	fairly easy	fairly easy	fairly easy	fairly easy	fairly easy	fairly easy	fairly easy	fairly easy
consent pbtained	male	40s	sducator	Middle school	Full-time	Bachelor’s	Yes	Yes	No	No	No	No	Yes	nothing in particular		mainly droplet infections and contact infections	bacteria cannot grow on their own	will not inoculate	No	Yes	Yes	No	Yes	No	No	Yes	No	No	neither	neither	somewhat reliable	somewhat reliable	neither	neither	neither	neither	fairly difficult	fairly easy	fairly difficult	fairly difficult	fairly easy	fairly easy	fairly difficult	fairly easy	fairly easy	fairly easy	fairly difficult	fairly easy	fairly easy
consent pbtained	male	50s	sducator	Middle school	Full-time	Master’s	Yes	No	No	No	No	No	No	nothing in particular		mainly droplet infections and contact infections	viruses are larger than bacteria	Immediately after inoculation becomes possible	No	Yes	Yes	No	Yes	No	No	No	No	No	reliable	reliable	reliable	reliable	reliable	somewhat reliable	somewhat reliable	somewhat reliable	very easy	fairly easy	fairly easy	fairly easy	very easy	very easy	very easy	very easy	very easy	fairly easy	very easy	very easy	very easy
consent pbtained	male	40s	sducator	Elementary school	Full-time	Master’s	Yes	Yes	No	No	No	No	No	nothing in particular		mainly droplet infections and contact infections	bacteria cannot grow on their own	six months after inoculation becomes possible	No	Yes	Yes	Yes	Yes	Yes	No	Yes	Yes	Yes	somewhat unreliable	somewhat unreliable	somewhat reliable	somewhat reliable	somewhat reliable	somewhat unreliable	somewhat unreliable	somewhat unreliable	fairly easy	fairly easy	fairly easy	fairly difficult	fairly easy	fairly easy	fairly easy	fairly easy	fairly easy	fairly easy	fairly easy	fairly easy	fairly easy
consent pbtained	male	40s	sducator	University	Full-time	Doctorate	Yes	No	No	No	No	No	Yes	nothing in particular		mainly droplet infections and contact infections	viruses do not multiply in food	Immediately after inoculation becomes possible	No	Yes	Yes	Yes	Yes	No	No	Yes	Yes	No	neither	neither	neither	neither	neither	neither	neither	neither	fairly easy	fairly easy	fairly easy	fairly difficult	fairly easy	fairly easy	fairly easy	fairly easy	don’t know	fairly easy	don’t know	fairly easy	fairly easy
consent pbtained	male	40s	sducator	Vocational school/junior college	Full-time		No	No	No	No	No	No	Yes	nothing in particular		mainly droplet infections and contact infections	viruses can grow on their own,	Immediately after inoculation becomes possible	No	Yes	Yes	No	Yes	No	No	Yes	Yes	Yes	untrusted	neither	somewhat reliable	untrusted	neither	untrusted	untrusted	somewhat reliable	fairly easy	fairly difficult	very easy	fairly easy	very easy	very easy	don’t know	very easy	very easy	fairly easy	very easy	very easy	very easy
consent pbtained	male	50s	sducator	University	Full-time	Doctorate	Yes	No	No	No	No	Yes	Yes	nothing in particular		mainly droplet infections and contact infections	viruses do not multiply in food	one year after inoculation becomes possible	No	Yes	Yes	Yes	Yes	No	No	Yes	Yes	Yes	untrusted	untrusted	somewhat unreliable	somewhat unreliable	reliable	somewhat unreliable	neither	neither	very easy	very easy	fairly easy	very easy	very easy	very easy	very easy	very easy	very easy	very easy	very easy	very easy	very easy
consent pbtained	male	30s	sducator	High school	Full-time	Bachelor’s	Yes	No	No	No	No	No	Yes	nothing in particular		mainly droplet infections and contact infections	viruses can grow on their own,	Immediately after inoculation becomes possible	No	No	Yes	No	Yes	Yes	Yes	Yes	Yes	Yes	neither	neither	neither	neither	neither	neither	somewhat reliable	neither	fairly difficult	fairly difficult	fairly difficult	fairly difficult	fairly difficult	very easy	fairly difficult	fairly difficult	fairly difficult	fairly difficult	fairly difficult	fairly easy	fairly difficult
consent pbtained	male	50s	sducator	Elementary school	Full-time	Bachelor’s	Yes	Yes	Yes	Yes	Yes	No	Yes	nothing in particular		mainly droplet infections and contact infections	bacteria cannot grow on their own	will not inoculate	No	Yes	Yes	Yes	Yes	Yes	Yes	Yes	Yes	No	neither	somewhat reliable	neither	neither	somewhat reliable	neither	neither	neither	fairly easy	fairly easy	fairly easy	fairly easy	fairly easy	fairly easy	fairly easy	fairly easy	fairly easy	fairly difficult	fairly easy	fairly easy	fairly difficult
consent pbtained	male	50s	sducator	High school	Full-time	Bachelor’s	Yes	No	No	No	No	No	No	nothing in particular		mainly droplet infections and contact infections	viruses do not multiply in food	one year after inoculation becomes possible	No	Yes	Yes	No	Yes	No	No	No	No	No	untrusted	neither	somewhat reliable	somewhat reliable	neither	untrusted	untrusted	neither	fairly difficult	fairly difficult	very difficult	fairly easy	fairly difficult	very easy	fairly difficult	fairly easy	fairly difficult	fairly difficult	fairly difficult	fairly difficult	fairly difficult
consent pbtained	male	30s	sducator	High school	Full-time	Bachelor’s	No	No	No	No	No	No	Yes	nothing in particular		mainly droplet infections and contact infections	bacteria cannot grow on their own	six months after inoculation becomes possible	No	No	No	No	No	No	No	No	No	No	neither	somewhat reliable	somewhat reliable	somewhat reliable	somewhat reliable	neither	neither	neither	fairly easy	fairly difficult	fairly easy	fairly difficult	fairly easy	fairly easy	fairly easy	fairly easy	fairly easy	fairly easy	fairly difficult	fairly easy	fairly easy
consent pbtained	male	40s	sducator	Vocational school/junior college	Full-time	Bachelor’s	Yes	Yes	No	No	No	No	Yes	nothing in particular		mainly droplet infections and contact infections	viruses do not multiply in food	six months after inoculation becomes possible	No	No	Yes	No	Yes	No	No	No	Yes	Yes	untrusted	somewhat unreliable	neither	neither	neither	neither	somewhat unreliable	somewhat reliable	fairly easy	fairly easy	fairly easy	fairly easy	fairly easy	fairly easy	fairly easy	fairly easy	fairly easy	fairly easy	fairly easy	fairly easy	fairly easy
consent pbtained	male	50s	sducator	High school	Full-time	Master’s	Yes	Yes	No	No	No	No	No	nothing in particular		mainly droplet infections and contact infections	viruses are larger than bacteria	one year after inoculation becomes possible	No	Yes	Yes	No	Yes	No	No	Yes	No	No	neither	neither	somewhat reliable	somewhat reliable	somewhat reliable	neither	neither	neither	fairly difficult	fairly difficult	fairly difficult	fairly difficult	fairly difficult	very difficult	fairly difficult	fairly difficult	fairly difficult	fairly difficult	fairly difficult	fairly difficult	fairly difficult
consent pbtained	female	40s	sducator	Elementary school	Full-time	Bachelor’s	Yes	Yes	No	Yes	Yes	No	No	nothing in particular		mainly droplet infections and contact infections	viruses can grow on their own,	will not inoculate	No	Yes	Yes	Yes	Yes	Yes	No	Yes	No	No	somewhat unreliable	somewhat unreliable	neither	neither	neither	neither	neither	neither	fairly difficult	fairly difficult	fairly difficult	fairly difficult	fairly difficult	very easy	fairly difficult	fairly difficult	fairly difficult	fairly difficult	fairly difficult	fairly difficult	fairly difficult
consent pbtained	male	30s	sducator	High school	Full-time	Bachelor’s	Yes	No	No	No	No	No	Yes	nothing in particular		mainly droplet infections and contact infections	viruses are larger than bacteria	two years after inoculation becomes possible	No	Yes	Yes	Yes	Yes	No	No	No	No	No	somewhat reliable	somewhat reliable	reliable	reliable	somewhat reliable	neither	somewhat reliable	neither	fairly easy	fairly easy	fairly easy	very difficult	fairly easy	fairly easy	fairly easy	fairly easy	fairly easy	fairly easy	fairly easy	fairly easy	fairly easy
consent pbtained	female	40s	sducator	Elementary school	Full-time	Bachelor’s	Yes	Yes	No	No	No	No	Yes	nothing in particular		mainly droplet infections and contact infections	viruses can grow on their own,	Immediately after inoculation becomes possible	No	Yes	Yes	Yes	Yes	Yes	Yes	Yes	Yes	Yes	neither	neither	neither	untrusted	neither	neither	somewhat unreliable	somewhat unreliable	fairly easy	fairly easy	fairly easy	fairly easy	fairly easy	fairly easy	fairly easy	fairly easy	fairly easy	fairly easy	fairly easy	fairly easy	fairly easy
consent pbtained	male	40s	sducator	University	Full-time	Doctorate	Yes	Yes	Yes	Yes	Yes	No	No	nothing in particular		mainly droplet infections and contact infections	viruses do not multiply in food	Immediately after inoculation becomes possible	No	Yes	Yes	Yes	Yes	No	No	Yes	Yes	Yes	untrusted	reliable	somewhat reliable	somewhat unreliable	reliable	somewhat reliable	neither	neither	fairly easy	fairly difficult	very difficult	fairly difficult	fairly easy	very easy	very difficult	fairly easy	fairly difficult	fairly difficult	fairly easy	fairly difficult	fairly easy
consent pbtained	male	50s	sducator	Middle school	Full-time	Bachelor’s	Yes	Yes	No	No	No	No	No	nothing in particular		mainly droplet infections and contact infections	bacteria cannot grow on their own	Immediately after inoculation becomes possible	Yes	Yes	Yes	Yes	Yes	No	No	Yes	Yes	Yes	untrusted	neither	somewhat reliable	somewhat reliable	neither	neither	neither	neither	fairly easy	fairly easy	fairly difficult	fairly difficult	fairly difficult	fairly easy	fairly difficult	fairly easy	fairly difficult	don’t know	don’t know	fairly difficult	fairly difficult
consent pbtained	male	50s	sducator	High school	Full-time	Master’s	No	Yes	No	No	No	No	Yes	nothing in particular		mainly droplet infections and contact infections	viruses can grow on their own,	six months after inoculation becomes possible	No	Yes	Yes	Yes	Yes	Yes	No	Yes	Yes	Yes	untrusted	neither	neither	neither	somewhat reliable	neither	neither	neither	fairly easy	fairly easy	fairly difficult	fairly difficult	fairly easy	fairly easy	fairly easy	fairly difficult	fairly difficult	fairly difficult	fairly difficult	fairly difficult	fairly difficult
consent pbtained	male	50s	sducator	Middle school	Full-time	Bachelor’s	Yes	Yes	No	No	No	No	Yes	nothing in particular		mainly droplet infections and contact infections	bacteria cannot grow on their own	one year after inoculation becomes possible	No	Yes	Yes	Yes	Yes	No	No	Yes	No	No	neither	somewhat reliable	somewhat reliable	neither	somewhat reliable	neither	somewhat unreliable	somewhat reliable	fairly difficult	fairly easy	very easy	very easy	very easy	very easy	very easy	very easy	very easy	very easy	fairly difficult	very easy	very easy
consent pbtained	male	50s	sducator	Middle school	Full-time	Bachelor’s	Yes	Yes	No	No	No	No	Yes	nothing in particular		mainly droplet infections and contact infections	viruses do not multiply in food	Immediately after inoculation becomes possible	No	No	Yes	No	Yes	No	No	Yes	No	No	neither	neither	neither	untrusted	neither	somewhat unreliable	untrusted	somewhat unreliable	fairly easy	fairly easy	fairly easy	fairly difficult	fairly easy	fairly easy	fairly easy	fairly easy	fairly easy	fairly easy	fairly difficult	fairly difficult	fairly easy
consent pbtained	male	50s	sducator	High school	Full-time	Bachelor’s	Yes	No	No	No	No	No	No	nothing in particular		mainly droplet infections and contact infections	viruses can grow on their own,	six months after inoculation becomes possible	No	Yes	Yes	Yes	Yes	No	No	No	No	No	somewhat reliable	somewhat reliable	somewhat reliable	somewhat reliable	neither	neither	neither	neither	fairly easy	fairly easy	fairly difficult	fairly difficult	fairly easy	fairly easy	fairly difficult	fairly easy	fairly difficult	fairly difficult	fairly difficult	fairly difficult	fairly difficult
consent pbtained	male	50s	sducator	Elementary school	Full-time	Bachelor’s	Yes	No	No	No	No	No	Yes	nothing in particular		mainly droplet infections and contact infections	viruses can grow on their own,	will not inoculate	No	No	Yes	No	Yes	No	No	Yes	No	Yes	somewhat unreliable	somewhat unreliable	somewhat unreliable	untrusted	somewhat unreliable	somewhat unreliable	somewhat unreliable	somewhat unreliable	fairly easy	fairly easy	fairly easy	fairly easy	fairly easy	fairly easy	fairly easy	fairly easy	fairly easy	very easy	fairly difficult	fairly easy	fairly easy
consent pbtained	male	60s	sducator	High school	Part-time	Bachelor’s	Yes	Yes	No	No	No	No	No	nothing in particular		mainly droplet infections and contact infections	viruses can grow on their own,	Immediately after inoculation becomes possible	Yes	Yes	Yes	Yes	Yes	No	No	Yes	No	No	untrusted	somewhat reliable	somewhat reliable	neither	neither	somewhat unreliable	somewhat unreliable	neither	fairly easy	fairly easy	fairly difficult	fairly easy	fairly easy	very easy	fairly difficult	fairly easy	fairly difficult	fairly easy	fairly difficult	fairly difficult	fairly easy
consent pbtained	male	60s	sducator	Middle school	Full-time	Bachelor’s	Yes	Yes	Yes	Yes	No	No	Yes	nothing in particular		mainly droplet infections and contact infections	viruses do not multiply in food	will not inoculate	No	Yes	Yes	Yes	Yes	No	No	Yes	Yes	Yes	reliable	reliable	reliable	reliable	reliable	untrusted	untrusted	somewhat reliable	very easy	very easy	very easy	very easy	very easy	fairly easy	very easy	very easy	very easy	fairly easy	fairly easy	very easy	very easy
consent pbtained	male	60s	sducator	Vocational school/junior college	Part-time	Doctorate	Yes	No	No	No	No	No	Yes	nothing in particular		mainly droplet infections and contact infections	viruses do not multiply in food	Immediately after inoculation becomes possible	No	Yes	Yes	Yes	Yes	No	No	No	No	Yes	somewhat unreliable	neither	neither	neither	somewhat reliable	neither	neither	neither	very easy	very easy	very easy	fairly easy	fairly easy	very easy	very easy	very easy	very easy	very easy	fairly easy	fairly easy	fairly easy
consent pbtained	female	30s	sducator	Middle school	Full-time	Bachelor’s	Yes	Yes	No	Yes	Yes	Yes	Yes	nothing in particular		mainly droplet infections and contact infections	viruses are larger than bacteria	Immediately after inoculation becomes possible	Yes	Yes	Yes	Yes	Yes	Yes	Yes	Yes	Yes	Yes	neither	neither	somewhat reliable	neither	somewhat reliable	neither	somewhat reliable	somewhat reliable	very difficult	fairly difficult	very difficult	fairly easy	fairly easy	fairly easy	very difficult	fairly difficult	fairly easy	very difficult	fairly easy	fairly easy	fairly easy
consent pbtained	male	50s	sducator	Middle school	Full-time	Bachelor’s	Yes	No	No	No	No	No	Yes	nothing in particular		mainly droplet infections and contact infections	viruses do not multiply in food	will not inoculate	No	Yes	Yes	Yes	Yes	No	No	No	No	No	neither	neither	neither	neither	neither	neither	neither	neither	don’t know	don’t know	don’t know	don’t know	fairly easy	fairly easy	don’t know	fairly easy	don’t know	fairly difficult	don’t know	don’t know	fairly easy
consent pbtained	male	50s	sducator	High school	Full-time	Bachelor’s	Yes	Yes	No	No	No	No	Yes	nothing in particular		mainly droplet infections and contact infections	bacteria cannot grow on their own	Immediately after inoculation becomes possible	Yes	Yes	Yes	Yes	Yes	Yes	Yes	No	No	No	neither	neither	somewhat reliable	somewhat reliable	somewhat reliable	somewhat unreliable	neither	somewhat reliable	fairly difficult	fairly easy	fairly easy	fairly difficult	fairly easy	very easy	fairly easy	fairly easy	fairly easy	don’t know	fairly easy	fairly difficult	fairly difficult
consent pbtained	male	50s	sducator	Vocational school/junior college	Full-time	Bachelor’s	Yes	No	No	No	No	No	Yes	nothing in particular		mainly droplet infections and contact infections	bacteria cannot grow on their own	six months after inoculation becomes possible	No	Yes	Yes	Yes	Yes	No	Yes	Yes	No	No	untrusted	neither	somewhat reliable	neither	somewhat reliable	neither	neither	neither	don’t know	don’t know	fairly difficult	don’t know	fairly easy	don’t know	don’t know	don’t know	don’t know	don’t know	don’t know	don’t know	don’t know
consent pbtained	female	60s	sducator	Middle school	Fixed-term	Bachelor’s	Yes	Yes	No	No	No	No	Yes	nothing in particular		mainly droplet infections and contact infections	bacteria cannot grow on their own	two years after inoculation becomes possible	No	Yes	Yes	Yes	Yes	No	No	Yes	Yes	Yes	untrusted	untrusted	somewhat reliable	somewhat reliable	somewhat reliable	somewhat reliable	somewhat reliable	somewhat reliable	fairly easy	fairly easy	fairly easy	fairly easy	fairly easy	fairly easy	fairly easy	very easy	fairly easy	fairly easy	fairly easy	fairly difficult	fairly easy
consent pbtained	female	60s	sducator	Elementary school	Fixed-term	Bachelor’s	Yes	Yes	Yes	No	No	No	No	nothing in particular		mainly droplet infections and contact infections	viruses do not multiply in food	Immediately after inoculation becomes possible	Yes	Yes	Yes	Yes	Yes	No	No	Yes	Yes	Yes	somewhat reliable	somewhat reliable	somewhat reliable	somewhat reliable	somewhat reliable	somewhat reliable	neither	somewhat reliable	fairly easy	fairly difficult	fairly difficult	fairly easy	very easy	fairly easy	fairly easy	fairly easy	fairly easy	fairly difficult	fairly difficult	fairly easy	fairly difficult
consent pbtained	male	40s	sducator	Elementary school	Full-time	Bachelor’s	Yes	No	No	No	No	No	No	nothing in particular		mainly droplet infections and contact infections	viruses can grow on their own,	six months after inoculation becomes possible	No	Yes	Yes	Yes	Yes	No	No	No	No	No	untrusted	untrusted	somewhat unreliable	untrusted	neither	somewhat unreliable	somewhat unreliable	somewhat unreliable	fairly difficult	fairly difficult	fairly difficult	fairly difficult	fairly difficult	fairly easy	fairly easy	fairly easy	fairly difficult	fairly difficult	fairly difficult	fairly difficult	fairly easy
consent pbtained	male	30s	sducator	High school	Full-time	Bachelor’s	Yes	Yes	No	No	No	No	No	nothing in particular		mainly droplet infections and contact infections	viruses can grow on their own,	Immediately after inoculation becomes possible	No	Yes	Yes	Yes	Yes	No	Yes	Yes	Yes	Yes	somewhat unreliable	somewhat unreliable	somewhat unreliable	somewhat unreliable	somewhat unreliable	untrusted	somewhat unreliable	somewhat unreliable	fairly difficult	very difficult	fairly difficult	fairly difficult	fairly difficult	very easy	very difficult	fairly difficult	fairly difficult	fairly difficult	very difficult	fairly difficult	fairly difficult
consent pbtained	male	40s	sducator	Middle school	Full-time	Master’s	Yes	No	No	No	Yes	Yes	Yes	nothing in particular		mainly droplet infections and contact infections	viruses can grow on their own,	one year after inoculation becomes possible	No	Yes	Yes	No	Yes	No	No	Yes	No	No	neither	neither	neither	neither	neither	neither	neither	neither	fairly easy	fairly easy	fairly difficult	fairly easy	fairly easy	fairly easy	fairly difficult	fairly easy	fairly easy	fairly easy	fairly easy	fairly easy	fairly easy
consent pbtained	male	40s	sducator	University	Full-time	Doctorate	Yes	No	Yes	Yes	No	Yes	Yes	nothing in particular		mainly droplet infections and contact infections	viruses do not multiply in food	will not inoculate	No	Yes	No	No	No	No	No	No	No	Yes	untrusted	untrusted	somewhat reliable	untrusted	somewhat reliable	neither	neither	reliable	fairly easy	fairly easy	fairly difficult	fairly difficult	fairly easy	fairly easy	fairly easy	fairly easy	fairly difficult	fairly difficult	fairly easy	fairly easy	fairly easy
consent pbtained	male	40s	sducator	Elementary school	Full-time	Bachelor’s	Yes	Yes	No	No	No	No	Yes	nothing in particular		mainly droplet infections and contact infections	viruses can grow on their own,	Immediately after inoculation becomes possible	No	Yes	Yes	Yes	Yes	No	No	No	No	No	neither	somewhat reliable	neither	somewhat unreliable	somewhat reliable	neither	neither	somewhat reliable	fairly easy	fairly easy	fairly easy	fairly easy	fairly easy	fairly easy	fairly easy	fairly easy	fairly easy	fairly easy	fairly easy	fairly easy	fairly easy
consent pbtained	male	50s	sducator	High school	Full-time	Bachelor’s	Yes	Yes	No	No	No	No	No	nothing in particular		mainly droplet infections and contact infections	viruses can grow on their own,	Immediately after inoculation becomes possible	No	Yes	Yes	Yes	Yes	No	No	Yes	Yes	Yes	somewhat reliable	somewhat reliable	somewhat reliable	somewhat reliable	somewhat reliable	somewhat reliable	somewhat reliable	somewhat reliable	fairly easy	fairly easy	fairly easy	fairly easy	fairly easy	fairly easy	fairly easy	fairly easy	fairly easy	fairly difficult	fairly difficult	fairly difficult	fairly easy
consent pbtained	male	50s	sducator	University	Full-time	Doctorate	Yes	Yes	No	Yes	No	No	Yes	nothing in particular		mainly droplet infections and contact infections	bacteria cannot grow on their own	one year after inoculation becomes possible	No	Yes	Yes	No	Yes	No	No	No	No	Yes	neither	neither	neither	neither	neither	neither	neither	neither	fairly easy	fairly difficult	fairly difficult	fairly easy	fairly difficult	very easy	fairly difficult	fairly difficult	fairly difficult	fairly difficult	fairly difficult	fairly difficult	fairly easy
consent pbtained	male	60s	sducator	High school	Full-time	Master’s	Yes	Yes	No	Yes	No	No	Yes	nothing in particular		mainly droplet infections and contact infections	viruses do not multiply in food	six months after inoculation becomes possible	No	Yes	Yes	Yes	Yes	No	Yes	Yes	Yes	No	somewhat reliable	somewhat reliable	neither	neither	neither	somewhat unreliable	somewhat unreliable	somewhat unreliable	fairly easy	fairly easy	very easy	very easy	very easy	fairly easy	very easy	fairly easy	very easy	very difficult	fairly difficult	fairly difficult	very easy
consent pbtained	male	30s	sducator	High school	Fixed-term	Bachelor’s	Yes	Yes	No	No	No	No	Yes	nothing in particular		mainly droplet infections and contact infections	bacteria cannot grow on their own	one year after inoculation becomes possible	No	Yes	Yes	Yes	Yes	No	No	Yes	Yes	Yes	somewhat unreliable	somewhat reliable	neither	neither	neither	somewhat unreliable	neither	neither	fairly easy	fairly easy	very difficult	fairly difficult	fairly easy	very easy	very difficult	fairly easy	fairly difficult	fairly difficult	fairly difficult	fairly difficult	fairly easy
consent pbtained	male	40s	sducator	Elementary school	Full-time	Bachelor’s	Yes	No	No	No	No	No	No	nothing in particular		mainly droplet infections and contact infections	viruses can grow on their own,	Immediately after inoculation becomes possible	No	Yes	Yes	Yes	Yes	Yes	Yes	Yes	Yes	Yes	reliable	reliable	reliable	reliable	reliable	reliable	reliable	reliable	fairly difficult	fairly easy	fairly easy	fairly difficult	fairly difficult	very easy	very easy	fairly easy	fairly easy	fairly difficult	fairly easy	fairly easy	very easy
consent pbtained	female	60s	sducator	Middle school	Full-time	Bachelor’s	No	No	No	No	No	No	Yes	nothing in particular		mainly droplet infections and contact infections	viruses do not multiply in food	one year after inoculation becomes possible	No	Yes	Yes	Yes	Yes	Yes	No	Yes	Yes	Yes	somewhat unreliable	somewhat unreliable	neither	neither	neither	neither	neither	neither	fairly easy	fairly difficult	fairly difficult	fairly difficult	fairly easy	fairly easy	fairly difficult	fairly easy	fairly difficult	fairly easy	fairly difficult	fairly easy	fairly easy
consent pbtained	male	60s	sducator	Elementary school	Fixed-term	Bachelor’s	No	No	No	Yes	No	Yes	Yes	nothing in particular		mainly droplet infections and contact infections	viruses can grow on their own,	Immediately after inoculation becomes possible	No	No	Yes	Yes	Yes	No	Yes	Yes	No	Yes	reliable	reliable	reliable	reliable	reliable	reliable	somewhat reliable	reliable	very easy	very easy	fairly easy	very easy	very easy	very easy	fairly easy	very easy	very easy	fairly difficult	very easy	fairly difficult	fairly easy
consent pbtained	male	40s	sducator	High school	Full-time	Bachelor’s	No	No	No	No	No	Yes	Yes	nothing in particular		mainly droplet infections and contact infections	bacteria cannot grow on their own	will not inoculate	No	Yes	Yes	Yes	Yes	No	Yes	Yes	Yes	Yes	neither	somewhat reliable	neither	neither	somewhat reliable	neither	neither	neither	fairly easy	fairly difficult	fairly easy	fairly easy	fairly easy	fairly easy	fairly easy	fairly easy	fairly easy	fairly difficult	fairly difficult	fairly difficult	fairly easy
consent pbtained	male	40s	sducator	Elementary school	Full-time	Bachelor’s	Yes	Yes	No	No	No	No	No	nothing in particular		mainly droplet infections and contact infections	viruses can grow on their own,	six months after inoculation becomes possible	No	Yes	Yes	Yes	Yes	Yes	Yes	Yes	Yes	Yes	somewhat unreliable	somewhat unreliable	somewhat unreliable	somewhat unreliable	neither	neither	neither	neither	fairly easy	fairly easy	fairly easy	fairly easy	fairly easy	fairly easy	fairly easy	fairly easy	fairly easy	fairly easy	fairly easy	fairly easy	fairly easy
consent pbtained	male	60s	sducator	Middle school	Part-time	Bachelor’s	Yes	No	No	No	No	No	Yes	nothing in particular		mainly droplet infections and contact infections	bacteria cannot grow on their own	six months after inoculation becomes possible	No	Yes	Yes	Yes	Yes	No	No	Yes	No	No	untrusted	untrusted	somewhat reliable	untrusted	somewhat reliable	untrusted	somewhat unreliable	neither	fairly easy	very easy	fairly difficult	very difficult	fairly easy	fairly easy	fairly easy	very easy	fairly easy	very difficult	fairly easy	fairly difficult	very easy
consent pbtained	male	40s	sducator	Middle school	Full-time	Bachelor’s	No	No	No	No	No	No	Yes	nothing in particular		mainly droplet infections and contact infections	viruses can grow on their own,	Immediately after inoculation becomes possible	No	Yes	Yes	Yes	Yes	No	No	Yes	No	No	somewhat reliable	somewhat reliable	neither	somewhat reliable	somewhat reliable	neither	neither	somewhat reliable	fairly easy	fairly easy	fairly easy	fairly easy	fairly easy	fairly easy	fairly easy	fairly easy	fairly easy	fairly easy	fairly easy	fairly easy	fairly easy
consent pbtained	male	50s	sducator	Elementary school	Full-time	Bachelor’s	Yes	Yes	No	No	No	No	No	nothing in particular		mainly droplet infections and contact infections	viruses can grow on their own,	Immediately after inoculation becomes possible	No	Yes	Yes	Yes	Yes	No	Yes	Yes	No	Yes	neither	neither	neither	somewhat unreliable	neither	somewhat unreliable	somewhat unreliable	neither	fairly easy	fairly easy	fairly easy	fairly difficult	fairly easy	fairly easy	fairly easy	fairly easy	fairly easy	fairly difficult	fairly difficult	don’t know	fairly easy
consent pbtained	male	50s	sducator	Middle school	Full-time	Master’s	Yes	Yes	No	No	Yes	No	Yes	nothing in particular		mainly droplet infections and contact infections	viruses can grow on their own,	will not inoculate	No	Yes	Yes	Yes	Yes	No	No	Yes	No	No	somewhat unreliable	neither	somewhat reliable	neither	somewhat reliable	somewhat unreliable	untrusted	neither	fairly difficult	fairly easy	fairly difficult	very difficult	very easy	fairly easy	fairly difficult	very easy	fairly easy	very difficult	very difficult	very difficult	fairly easy
consent pbtained	male	50s	sducator	High school	Full-time	Bachelor’s	Yes	No	No	No	Yes	No	Yes	nothing in particular		mainly droplet infections and contact infections	viruses can grow on their own,	Immediately after inoculation becomes possible	Yes	Yes	Yes	Yes	Yes	Yes	Yes	No	No	No	untrusted	neither	somewhat unreliable	untrusted	neither	neither	somewhat unreliable	neither	fairly difficult	fairly difficult	fairly difficult	very difficult	fairly easy	very easy	very difficult	fairly difficult	fairly difficult	fairly difficult	fairly difficult	fairly difficult	very difficult
consent pbtained	female	30s	sducator	Elementary school	Full-time	Bachelor’s	Yes	Yes	No	No	No	No	No	nothing in particular		mainly droplet infections and contact infections	viruses are larger than bacteria	Immediately after inoculation becomes possible	Yes	Yes	Yes	Yes	Yes	Yes	Yes	Yes	Yes	Yes	somewhat reliable	somewhat reliable	somewhat reliable	somewhat reliable	somewhat reliable	neither	neither	somewhat reliable	fairly difficult	fairly difficult	fairly difficult	fairly difficult	fairly easy	very easy	fairly difficult	fairly difficult	fairly easy	fairly difficult	fairly difficult	fairly easy	fairly difficult
consent pbtained	male	60s	sducator	University	Full-time	Doctorate	Yes	Yes	No	Yes	Yes	Yes	Yes	nothing in particular		mainly droplet infections and contact infections	viruses do not multiply in food	Immediately after inoculation becomes possible	No	Yes	Yes	Yes	Yes	Yes	Yes	Yes	Yes	Yes	somewhat reliable	somewhat reliable	neither	neither	somewhat reliable	neither	neither	somewhat reliable	very easy	very easy	very easy	fairly easy	very easy	very easy	very easy	very easy	very easy	very easy	very easy	very easy	fairly easy
consent pbtained	male	50s	sducator	Elementary school	Fixed-term	Bachelor’s	No	No	No	No	No	No	Yes	nothing in particular		mainly droplet infections and contact infections	viruses do not multiply in food	Immediately after inoculation becomes possible	Yes	Yes	Yes	Yes	Yes	Yes	Yes	Yes	Yes	Yes	neither	neither	neither	neither	neither	neither	neither	neither	very easy	very easy	fairly easy	fairly difficult	very easy	very easy	fairly easy	very easy	very easy	very easy	very easy	fairly easy	very easy
consent pbtained	male	40s	sducator	High school	Full-time	Bachelor’s	Yes	No	No	No	No	No	No	nothing in particular		mainly droplet infections and contact infections	viruses can grow on their own,	one year after inoculation becomes possible	No	Yes	Yes	No	Yes	No	No	Yes	No	Yes	neither	neither	somewhat reliable	somewhat reliable	somewhat reliable	neither	neither	somewhat reliable	very easy	fairly difficult	fairly difficult	fairly easy	fairly easy	very easy	fairly easy	fairly difficult	fairly difficult	fairly easy	very easy	fairly difficult	fairly difficult
consent pbtained	male	60s	sducator	High school	Full-time	Master’s	Yes	Yes	No	No	Yes	No	Yes	nothing in particular		mainly droplet infections and contact infections	viruses do not multiply in food	six months after inoculation becomes possible	No	Yes	Yes	Yes	Yes	No	No	Yes	No	No	untrusted	untrusted	neither	somewhat unreliable	neither	neither	neither	neither	fairly easy	fairly easy	fairly easy	fairly difficult	fairly easy	fairly easy	fairly easy	very easy	fairly easy	fairly difficult	fairly difficult	fairly easy	fairly easy
consent pbtained	male	60s	sducator	High school	Full-time	Bachelor’s	No	No	No	No	Yes	No	Yes	nothing in particular		mainly droplet infections and contact infections	viruses can grow on their own,	Immediately after inoculation becomes possible	No	Yes	Yes	No	Yes	No	No	No	No	No	somewhat unreliable	somewhat reliable	somewhat reliable	neither	somewhat reliable	neither	neither	somewhat unreliable	fairly easy	fairly difficult	fairly difficult	fairly difficult	fairly easy	very easy	fairly easy	fairly difficult	fairly difficult	fairly difficult	fairly difficult	fairly difficult	fairly difficult
consent pbtained	male	50s	sducator	Vocational school/junior college	Full-time	Doctorate	No	No	No	No	No	No	Yes	nothing in particular		mainly droplet infections and contact infections	viruses do not multiply in food	will not inoculate	No	No	No	No	No	No	No	Yes	No	No	neither	neither	neither	neither	neither	neither	neither	neither	very easy	very easy	very easy	very easy	very easy	very easy	very easy	very easy	very easy	very easy	very easy	very easy	very easy
consent pbtained	male	50s	sducator	University	Full-time	Master’s	Yes	Yes	No	No	No	No	Yes	nothing in particular		mainly droplet infections and contact infections	viruses do not multiply in food	will not inoculate	No	Yes	Yes	No	Yes	No	Yes	No	No	No	untrusted	untrusted	somewhat reliable	untrusted	neither	somewhat unreliable	somewhat unreliable	somewhat reliable	very difficult	fairly easy	very difficult	fairly easy	fairly easy	fairly easy	very difficult	fairly easy	fairly easy	fairly difficult	very difficult	don’t know	fairly easy
consent pbtained	male	60s	sducator	High school	Part-time	Bachelor’s	Yes	Yes	No	No	No	Yes	Yes	nothing in particular		mainly droplet infections and contact infections	bacteria cannot grow on their own	Immediately after inoculation becomes possible	No	Yes	Yes	Yes	Yes	No	Yes	Yes	Yes	Yes	somewhat reliable	somewhat reliable	reliable	somewhat reliable	somewhat reliable	neither	neither	somewhat reliable	very difficult	very difficult	very difficult	fairly easy	very easy	fairly easy	very difficult	very easy	fairly difficult	fairly difficult	very difficult	very difficult	fairly difficult
consent pbtained	male	50s	sducator	Elementary school	Full-time	Bachelor’s	No	No	No	No	No	Yes	Yes	nothing in particular		mainly droplet infections and contact infections	viruses can grow on their own,	one year after inoculation becomes possible	No	Yes	Yes	Yes	Yes	No	No	Yes	Yes	Yes	neither	neither	neither	neither	neither	neither	somewhat unreliable	neither	very easy	very easy	very easy	very easy	very easy	very easy	very easy	very easy	very easy	very easy	very easy	very easy	very easy
consent pbtained	female	30s	sducator	Elementary school	Part-time	Bachelor’s	Yes	No	No	No	Yes	No	Yes	nothing in particular		mainly droplet infections and contact infections	bacteria cannot grow on their own	will not inoculate	No	Yes	Yes	No	Yes	No	No	Yes	No	No	neither	neither	somewhat unreliable	untrusted	neither	neither	neither	neither	fairly easy	fairly easy	fairly easy	fairly easy	fairly easy	fairly easy	fairly difficult	fairly easy	fairly easy	fairly easy	fairly difficult	fairly difficult	fairly easy
consent pbtained	male	50s	sducator	University	Full-time	Doctorate	Yes	Yes	No	No	No	No	Yes	nothing in particular		mainly droplet infections and contact infections	viruses do not multiply in food	Immediately after inoculation becomes possible	No	Yes	Yes	Yes	Yes	No	Yes	Yes	No	Yes	somewhat reliable	somewhat reliable	somewhat reliable	somewhat reliable	reliable	neither	neither	somewhat reliable	fairly difficult	very difficult	very difficult	fairly difficult	fairly easy	very difficult	very difficult	fairly easy	don’t know	fairly difficult	very difficult	fairly easy	fairly difficult
consent pbtained	male	50s	sducator	High school	Full-time	Master’s	No	Yes	No	No	No	No	No	nothing in particular		mainly droplet infections and contact infections	bacteria cannot grow on their own	Immediately after inoculation becomes possible	No	Yes	Yes	Yes	Yes	No	No	No	No	No	neither	somewhat reliable	somewhat reliable	somewhat reliable	somewhat reliable	somewhat reliable	neither	somewhat reliable	fairly easy	fairly easy	fairly difficult	fairly easy	very easy	fairly easy	fairly difficult	very easy	fairly easy	fairly easy	fairly easy	fairly easy	fairly easy
consent pbtained	male	60s	sducator	High school	Fixed-term	Bachelor’s	Yes	No	No	No	No	No	Yes	nothing in particular		mainly droplet infections and contact infections	viruses do not multiply in food	two years after inoculation becomes possible	Yes	Yes	Yes	Yes	Yes	Yes	Yes	No	No	Yes	untrusted	somewhat unreliable	somewhat reliable	somewhat reliable	somewhat reliable	neither	neither	neither	fairly difficult	very difficult	very difficult	very difficult	fairly difficult	very difficult	very difficult	very difficult	very difficult	very difficult	don’t know	fairly difficult	very difficult
consent pbtained	male	50s	sducator	High school	Full-time	Bachelor’s	Yes	Yes	No	No	No	No	Yes	nothing in particular		mainly droplet infections and contact infections	viruses do not multiply in food	Immediately after inoculation becomes possible	No	Yes	Yes	Yes	Yes	No	No	Yes	No	No	somewhat reliable	somewhat reliable	somewhat reliable	somewhat reliable	somewhat reliable	neither	neither	somewhat reliable	fairly easy	fairly easy	fairly difficult	fairly easy	very easy	very easy	fairly easy	very easy	fairly easy	fairly easy	fairly easy	fairly difficult	fairly easy
consent pbtained	male	60s	sducator	Vocational school/junior college	Full-time	Master’s	No	No	No	Yes	No	No	Yes	nothing in particular		mainly droplet infections and contact infections	viruses do not multiply in food	Immediately after inoculation becomes possible	No	Yes	Yes	Yes	Yes	No	No	No	No	Yes	somewhat reliable	neither	somewhat unreliable	somewhat unreliable	somewhat reliable	neither	neither	neither	fairly difficult	fairly easy	fairly easy	fairly easy	very easy	very easy	fairly easy	very easy	fairly easy	fairly difficult	fairly difficult	fairly difficult	fairly easy
consent pbtained	male	50s	sducator	Middle school	Full-time	Bachelor’s	Yes	Yes	No	Yes	No	No	Yes	nothing in particular		mainly droplet infections and contact infections	viruses do not multiply in food	Immediately after inoculation becomes possible	No	Yes	Yes	Yes	Yes	No	No	Yes	No	Yes	neither	neither	neither	neither	somewhat reliable	neither	somewhat unreliable	neither	fairly easy	fairly easy	fairly difficult	fairly easy	fairly easy	fairly easy	fairly easy	fairly easy	fairly easy	fairly easy	fairly difficult	fairly difficult	fairly difficult
consent pbtained	male	50s	sducator	High school	Part-time	Master’s	Yes	Yes	Yes	Yes	Yes	Yes	Yes	nothing in particular		mainly droplet infections and contact infections	bacteria cannot grow on their own	six months after inoculation becomes possible	No	Yes	Yes	No	Yes	No	No	Yes	Yes	Yes	untrusted	untrusted	reliable	somewhat reliable	reliable	somewhat reliable	somewhat unreliable	somewhat reliable	fairly easy	very easy	very easy	fairly difficult	very easy	very easy	very easy	very easy	very easy	very easy	very easy	fairly easy	very easy
consent pbtained	male	50s	sducator	Vocational school/junior college	Full-time	Bachelor’s	Yes	No	No	No	No	No	No	nothing in particular		mainly droplet infections and contact infections	viruses can grow on their own,	Immediately after inoculation becomes possible	Yes	Yes	Yes	No	No	No	No	No	No	No	reliable	reliable	somewhat reliable	neither	reliable	untrusted	untrusted	untrusted	very easy	fairly difficult	very difficult	very difficult	fairly easy	very difficult	very difficult	fairly difficult	fairly easy	very difficult	fairly difficult	fairly difficult	fairly difficult
consent pbtained	male	60s	sducator	High school	Full-time	Doctorate	Yes	Yes	Yes	Yes	No	Yes	Yes	nothing in particular		mainly droplet infections and contact infections	bacteria cannot grow on their own	six months after inoculation becomes possible	No	Yes	Yes	Yes	Yes	No	No	Yes	Yes	Yes	somewhat unreliable	somewhat unreliable	neither	neither	neither	somewhat unreliable	somewhat unreliable	somewhat unreliable	very easy	very easy	very easy	very easy	very easy	very easy	very easy	very easy	very easy	fairly easy	fairly easy	very easy	very easy
consent pbtained	male	40s	sducator	University	Full-time	Doctorate	Yes	No	No	No	No	No	Yes	nothing in particular		mainly droplet infections and contact infections	bacteria cannot grow on their own	Immediately after inoculation becomes possible	No	Yes	Yes	Yes	Yes	No	No	No	No	Yes	somewhat unreliable	neither	somewhat reliable	untrusted	somewhat reliable	neither	neither	neither	fairly difficult	fairly easy	fairly easy	fairly easy	fairly easy	fairly easy	fairly easy	fairly easy	fairly easy	fairly easy	fairly easy	fairly easy	fairly easy
consent pbtained	female	50s	sducator	High school	Part-time	Bachelor’s	No	Yes	No	No	No	No	Yes	nothing in particular		mainly droplet infections and contact infections	bacteria cannot grow on their own	one year after inoculation becomes possible	No	Yes	Yes	Yes	Yes	Yes	No	Yes	Yes	No	untrusted	untrusted	neither	somewhat reliable	somewhat reliable	neither	neither	somewhat reliable	very easy	very easy	very easy	very easy	very easy	very easy	very easy	very easy	very easy	fairly easy	very easy	very easy	fairly easy
consent pbtained	male	60s	sducator	High school	Full-time	Bachelor’s	Yes	Yes	No	No	No	No	Yes	nothing in particular		mainly droplet infections and contact infections	viruses can grow on their own,	Immediately after inoculation becomes possible	No	Yes	Yes	Yes	Yes	No	No	Yes	No	No	neither	neither	neither	neither	neither	neither	neither	neither	fairly difficult	fairly difficult	fairly difficult	fairly difficult	fairly difficult	very easy	fairly difficult	fairly difficult	fairly difficult	fairly difficult	fairly difficult	fairly difficult	fairly difficult
consent pbtained	female	60s	sducator	Vocational school/junior college	Full-time	Bachelor’s	Yes	No	No	No	No	No	Yes	nothing in particular		mainly droplet infections and contact infections	viruses do not multiply in food	Immediately after inoculation becomes possible	No	Yes	Yes	No	Yes	No	No	No	No	Yes	somewhat unreliable	neither	neither	neither	somewhat reliable	neither	neither	somewhat reliable	fairly easy	fairly easy	fairly difficult	fairly difficult	fairly easy	very easy	fairly easy	fairly easy	fairly easy	fairly easy	fairly easy	don’t know	fairly easy
consent pbtained	female	40s	sducator	Elementary school	Full-time	Bachelor’s	Yes	No	No	No	No	No	Yes	nothing in particular		mainly droplet infections and contact infections	viruses can grow on their own,	Immediately after inoculation becomes possible	No	Yes	Yes	No	Yes	No	No	Yes	Yes	No	somewhat unreliable	somewhat reliable	somewhat reliable	somewhat unreliable	somewhat reliable	somewhat unreliable	neither	neither	fairly easy	fairly easy	fairly difficult	fairly easy	fairly easy	very easy	fairly difficult	fairly easy	fairly difficult	fairly difficult	fairly difficult	fairly easy	fairly easy
consent pbtained	male	50s	sducator	High school	Full-time	Bachelor’s	Yes	Yes	No	No	No	No	Yes	nothing in particular		mainly droplet infections and contact infections	bacteria cannot grow on their own	Immediately after inoculation becomes possible	No	No	No	No	No	No	No	Yes	No	No	somewhat reliable	somewhat reliable	somewhat reliable	somewhat reliable	somewhat reliable	somewhat unreliable	somewhat unreliable	neither	fairly easy	fairly easy	very difficult	fairly difficult	fairly difficult	fairly easy	fairly difficult	fairly easy	fairly easy	fairly difficult	fairly difficult	very difficult	fairly easy
consent pbtained	male	60s	sducator	High school	Full-time	Bachelor’s	Yes	No	No	No	No	No	Yes	nothing in particular		mainly droplet infections and contact infections	viruses do not multiply in food	six months after inoculation becomes possible	No	Yes	Yes	No	Yes	No	No	No	No	Yes	untrusted	somewhat unreliable	neither	neither	neither	neither	somewhat unreliable	neither	fairly difficult	very difficult	fairly difficult	very difficult	fairly easy	very difficult	fairly difficult	fairly easy	fairly difficult	very difficult	very difficult	very difficult	very difficult
consent pbtained	female	40s	sducator	Elementary school	Part-time		No	No	No	No	No	No	Yes	nothing in particular		mainly droplet infections and contact infections	viruses are larger than bacteria	will not inoculate	No	No	Yes	No	Yes	No	No	No	Yes	No	reliable	somewhat reliable	somewhat reliable	untrusted	somewhat reliable	somewhat reliable	neither	untrusted	fairly easy	fairly easy	fairly easy	fairly easy	fairly difficult	fairly easy	fairly difficult	fairly easy	fairly easy	fairly easy	fairly difficult	very easy	fairly easy
consent pbtained	male	50s	sducator	High school	Full-time	Bachelor’s	Yes	Yes	No	Yes	No	No	No	nothing in particular		mainly droplet infections and contact infections	viruses do not multiply in food	Immediately after inoculation becomes possible	No	Yes	Yes	No	Yes	No	No	Yes	Yes	No	untrusted	untrusted	somewhat reliable	neither	somewhat reliable	somewhat unreliable	untrusted	neither	fairly difficult	fairly easy	fairly difficult	fairly difficult	fairly easy	fairly easy	fairly difficult	fairly easy	fairly difficult	fairly difficult	fairly easy	fairly easy	fairly easy
consent pbtained	male	20s	sducator	High school	Full-time	Bachelor’s	Yes	No	No	No	Yes	No	Yes	nothing in particular		mainly droplet infections and contact infections	viruses can grow on their own,	two years after inoculation becomes possible	No	Yes	Yes	Yes	Yes	No	Yes	Yes	Yes	Yes	neither	neither	neither	somewhat reliable	somewhat reliable	somewhat reliable	neither	neither	fairly difficult	fairly difficult	fairly difficult	fairly easy	fairly easy	fairly easy	fairly difficult	fairly easy	fairly easy	fairly easy	fairly difficult	fairly difficult	fairly easy
consent pbtained	male	40s	sducator	Elementary school	Full-time	Bachelor’s	Yes	No	No	No	No	No	Yes	nothing in particular		mainly droplet infections and contact infections	viruses can grow on their own,	will not inoculate	No	Yes	Yes	No	Yes	No	Yes	Yes	No	No	untrusted	somewhat unreliable	somewhat unreliable	somewhat reliable	somewhat reliable	neither	somewhat unreliable	neither	fairly easy	fairly easy	fairly difficult	fairly difficult	fairly easy	fairly easy	fairly difficult	fairly difficult	fairly easy	fairly difficult	fairly difficult	fairly difficult	fairly difficult
consent pbtained	male	40s	sducator	Elementary school	Full-time	Bachelor’s	Yes	Yes	No	No	No	No	Yes	nothing in particular		mainly droplet infections and contact infections	viruses can grow on their own,	will not inoculate	No	Yes	Yes	Yes	Yes	No	No	Yes	Yes	Yes	untrusted	somewhat reliable	somewhat reliable	neither	somewhat reliable	neither	neither	neither	fairly easy	fairly easy	fairly easy	fairly easy	fairly easy	fairly easy	fairly easy	fairly easy	fairly easy	fairly easy	fairly easy	fairly easy	fairly easy
consent pbtained	male	40s	sducator	High school	Full-time	Bachelor’s	Yes	Yes	No	No	Yes	Yes	No	nothing in particular		mainly droplet infections and contact infections	viruses do not multiply in food	will not inoculate	No	Yes	Yes	Yes	Yes	No	No	Yes	No	Yes	somewhat reliable	somewhat reliable	somewhat reliable	somewhat reliable	somewhat reliable	neither	neither	neither	fairly easy	fairly difficult	fairly difficult	fairly difficult	fairly easy	fairly easy	fairly easy	fairly easy	fairly difficult	fairly easy	fairly difficult	fairly easy	fairly difficult
consent pbtained	male	60s	sducator	University	Part-time	Doctorate	Yes	Yes	No	No	No	No	Yes	nothing in particular		mainly droplet infections and contact infections	viruses can grow on their own,	six months after inoculation becomes possible	No	Yes	Yes	Yes	Yes	No	Yes	Yes	Yes	Yes	neither	somewhat reliable	neither	somewhat unreliable	reliable	neither	untrusted	neither	fairly easy	fairly easy	fairly easy	very easy	very easy	very easy	very easy	very easy	very easy	fairly easy	fairly easy	fairly easy	very easy
consent pbtained	male	30s	sducator	High school	Full-time	Bachelor’s	Yes	Yes	No	No	No	No	Yes	nothing in particular		mainly droplet infections and contact infections	viruses can grow on their own,	Immediately after inoculation becomes possible	No	Yes	Yes	Yes	Yes	No	No	No	No	Yes	neither	reliable	reliable	reliable	reliable	neither	somewhat reliable	somewhat reliable	fairly easy	fairly easy	very easy	fairly easy	fairly easy	fairly easy	fairly easy	very easy	very easy	fairly easy	fairly easy	fairly easy	fairly easy
consent pbtained	male	50s	sducator	High school	Full-time	Bachelor’s	Yes	No	No	No	Yes	No	Yes	nothing in particular		mainly droplet infections and contact infections	bacteria cannot grow on their own	will not inoculate	No	Yes	Yes	Yes	Yes	Yes	No	No	No	No	somewhat unreliable	somewhat reliable	somewhat reliable	somewhat reliable	somewhat reliable	somewhat reliable	somewhat reliable	somewhat reliable	fairly difficult	fairly difficult	fairly difficult	fairly difficult	fairly easy	fairly easy	fairly difficult	fairly easy	fairly easy	fairly difficult	fairly easy	fairly difficult	fairly easy
consent pbtained	male	50s	sducator	Vocational school/junior college	Full-time	Bachelor’s	Yes	Yes	No	No	No	No	No	nothing in particular		mainly droplet infections and contact infections	viruses can grow on their own,	six months after inoculation becomes possible	No	Yes	Yes	Yes	Yes	No	No	No	No	Yes	somewhat reliable	somewhat reliable	somewhat reliable	somewhat reliable	somewhat reliable	somewhat reliable	somewhat reliable	somewhat reliable	fairly easy	fairly easy	fairly easy	fairly easy	fairly easy	fairly easy	fairly easy	fairly easy	fairly easy	fairly easy	fairly easy	fairly easy	fairly easy
consent pbtained	male	40s	sducator	High school	Full-time	Bachelor’s	Yes	No	No	No	No	No	No	nothing in particular		mainly droplet infections and contact infections	bacteria cannot grow on their own	six months after inoculation becomes possible	No	Yes	Yes	No	Yes	No	Yes	Yes	Yes	Yes	somewhat reliable	somewhat reliable	somewhat reliable	somewhat reliable	neither	somewhat reliable	neither	somewhat reliable	fairly easy	fairly difficult	fairly difficult	fairly difficult	fairly difficult	fairly easy	fairly easy	fairly easy	fairly easy	fairly easy	fairly difficult	fairly difficult	fairly easy
consent pbtained	male	50s	sducator	University	Full-time	Doctorate	Yes	Yes	No	No	No	No	Yes	nothing in particular		mainly droplet infections and contact infections	viruses can grow on their own,	Immediately after inoculation becomes possible	No	Yes	Yes	Yes	Yes	No	No	No	No	Yes	neither	neither	somewhat reliable	somewhat reliable	somewhat reliable	neither	neither	neither	fairly easy	fairly easy	fairly easy	fairly easy	fairly easy	fairly easy	fairly easy	fairly easy	fairly easy	fairly easy	fairly easy	fairly difficult	fairly easy
consent pbtained	male	50s	sducator	University	Full-time	Master’s	Yes	Yes	Yes	Yes	Yes	Yes	Yes	nothing in particular		mainly droplet infections and contact infections	viruses can grow on their own,	will not inoculate	Yes	Yes	Yes	Yes	Yes	No	No	Yes	Yes	Yes	untrusted	neither	neither	untrusted	somewhat reliable	neither	neither	somewhat unreliable	very easy	very easy	fairly easy	very easy	very easy	very easy	fairly easy	very easy	very easy	fairly easy	fairly easy	fairly easy	very easy
consent pbtained	male	60s	sducator	University	Part-time	Bachelor’s	Yes	No	No	No	No	No	Yes	nothing in particular		mainly droplet infections and contact infections	viruses can grow on their own,	Immediately after inoculation becomes possible	No	Yes	Yes	Yes	Yes	No	No	Yes	No	Yes	somewhat unreliable	somewhat reliable	somewhat reliable	somewhat reliable	neither	neither	neither	neither	fairly easy	very easy	fairly easy	fairly easy	very easy	fairly easy	fairly easy	fairly easy	fairly easy	fairly easy	fairly difficult	fairly easy	fairly easy
consent pbtained	male	50s	sducator	University	Part-time	Master’s	Yes	Yes	No	No	No	No	Yes	nothing in particular		mainly droplet infections and contact infections	viruses can grow on their own,	will not inoculate	No	Yes	Yes	Yes	Yes	Yes	No	Yes	No	Yes	untrusted	somewhat unreliable	reliable	somewhat reliable	somewhat reliable	somewhat unreliable	somewhat unreliable	neither	fairly difficult	fairly difficult	fairly difficult	very difficult	very difficult	very difficult	very difficult	fairly easy	very difficult	very difficult	very difficult	very difficult	fairly difficult
consent pbtained	male	50s	sducator	High school	Full-time	Master’s	No	Yes	No	No	No	No	Yes	nothing in particular		mainly droplet infections and contact infections	viruses can grow on their own,	Immediately after inoculation becomes possible	No	No	Yes	No	No	No	No	Yes	No	No	untrusted	untrusted	somewhat reliable	untrusted	reliable	neither	neither	neither	fairly easy	fairly easy	fairly difficult	fairly difficult	fairly easy	fairly easy	fairly difficult	fairly easy	fairly easy	fairly difficult	fairly difficult	fairly difficult	fairly easy
consent pbtained	male	50s	sducator	High school	Full-time		Yes	No	No	No	No	No	Yes	nothing in particular		mainly droplet infections and contact infections	viruses do not multiply in food	Immediately after inoculation becomes possible	No	Yes	Yes	Yes	Yes	Yes	Yes	Yes	Yes	No	neither	neither	neither	neither	neither	neither	neither	neither	fairly easy	fairly easy	fairly difficult	fairly easy	fairly easy	fairly easy	fairly difficult	fairly easy	fairly easy	fairly easy	fairly difficult	fairly easy	fairly easy
consent pbtained	male	50s	sducator	Middle school	Full-time	Master’s	Yes	No	No	Yes	No	No	No	nothing in particular		mainly droplet infections and contact infections	viruses can grow on their own,	one year after inoculation becomes possible	Yes	Yes	Yes	Yes	No	No	No	Yes	No	Yes	untrusted	somewhat unreliable	neither	neither	somewhat reliable	neither	somewhat unreliable	neither	don’t know	don’t know	fairly easy	don’t know	fairly easy	don’t know	fairly difficult	fairly easy	don’t know	fairly difficult	don’t know	don’t know	fairly difficult
consent pbtained	male	50s	sducator	Middle school	Full-time	Bachelor’s	Yes	Yes	No	No	No	No	No	nothing in particular		mainly droplet infections and contact infections	viruses can grow on their own,	one year after inoculation becomes possible	No	Yes	No	No	No	No	No	Yes	No	No	untrusted	untrusted	somewhat reliable	untrusted	somewhat reliable	untrusted	untrusted	untrusted	fairly difficult	fairly difficult	fairly difficult	fairly difficult	fairly difficult	very easy	fairly difficult	fairly difficult	fairly difficult	fairly difficult	fairly difficult	fairly difficult	fairly difficult
consent pbtained	male	30s	sducator	University	Full-time	Doctorate	Yes	Yes	No	No	No	No	No	nothing in particular		mainly droplet infections and contact infections	bacteria cannot grow on their own	Immediately after inoculation becomes possible	No	Yes	Yes	Yes	Yes	Yes	Yes	No	Yes	Yes	neither	neither	neither	neither	neither	neither	neither	neither	fairly easy	fairly easy	fairly easy	fairly easy	fairly easy	fairly easy	fairly easy	fairly easy	fairly easy	fairly easy	fairly easy	fairly easy	fairly easy
consent pbtained	female	40s	sducator	Elementary school	Full-time	Bachelor’s	Yes	No	No	No	Yes	No	Yes	nothing in particular		mainly droplet infections and contact infections	bacteria cannot grow on their own	Immediately after inoculation becomes possible	No	Yes	Yes	Yes	Yes	No	No	Yes	No	No	somewhat reliable	somewhat reliable	somewhat reliable	neither	reliable	neither	neither	reliable	fairly easy	fairly difficult	fairly easy	very difficult	fairly easy	very easy	very easy	very easy	very easy	very difficult	fairly difficult	fairly difficult	very easy
consent pbtained	female	60s	sducator	Elementary school	Part-time	Bachelor’s	Yes	No	No	No	No	No	No	nothing in particular		mainly droplet infections and contact infections	bacteria cannot grow on their own	six months after inoculation becomes possible	No	Yes	Yes	Yes	Yes	No	No	No	No	No	untrusted	reliable	neither	neither	neither	neither	neither	neither	fairly easy	very easy	fairly easy	fairly easy	fairly easy	fairly easy	fairly easy	fairly easy	fairly easy	fairly easy	fairly easy	fairly easy	fairly easy
consent pbtained	male	60s	sducator	High school	Full-time	Bachelor’s	Yes	No	Yes	Yes	No	Yes	No	nothing in particular		mainly droplet infections and contact infections	viruses do not multiply in food	six months after inoculation becomes possible	No	No	Yes	No	No	No	No	Yes	Yes	Yes	neither	neither	somewhat reliable	untrusted	somewhat reliable	somewhat unreliable	somewhat unreliable	neither	fairly easy	fairly easy	fairly easy	fairly difficult	very easy	fairly easy	fairly easy	very easy	very easy	fairly easy	fairly easy	fairly easy	very easy
consent pbtained	male	30s	sducator	High school	Full-time	Bachelor’s	Yes	Yes	No	No	Yes	No	Yes	nothing in particular		mainly droplet infections and contact infections	bacteria cannot grow on their own	one year after inoculation becomes possible	No	Yes	Yes	Yes	Yes	Yes	Yes	No	No	No	somewhat reliable	neither	somewhat reliable	somewhat reliable	neither	somewhat unreliable	somewhat unreliable	neither	fairly difficult	fairly difficult	fairly difficult	fairly difficult	fairly easy	very easy	fairly difficult	fairly difficult	fairly difficult	fairly easy	fairly difficult	fairly difficult	fairly easy
consent pbtained	male	50s	sducator	High school	Full-time	Bachelor’s	Yes	Yes	No	No	No	No	Yes	nothing in particular		mainly droplet infections and contact infections	bacteria cannot grow on their own	one year after inoculation becomes possible	No	Yes	Yes	Yes	Yes	No	No	Yes	No	Yes	somewhat unreliable	somewhat unreliable	somewhat reliable	neither	somewhat reliable	neither	neither	somewhat reliable	fairly easy	fairly easy	fairly difficult	fairly difficult	fairly easy	fairly easy	fairly difficult	fairly easy	fairly easy	fairly difficult	don’t know	fairly difficult	fairly easy
consent pbtained	male	50s	sducator	Middle school	Full-time	Master’s	Yes	Yes	No	No	No	No	No	nothing in particular		mainly droplet infections and contact infections	viruses can grow on their own,	Immediately after inoculation becomes possible	No	Yes	Yes	Yes	Yes	Yes	Yes	Yes	No	Yes	untrusted	somewhat unreliable	somewhat reliable	somewhat reliable	somewhat reliable	somewhat unreliable	neither	somewhat reliable	fairly easy	fairly easy	fairly difficult	fairly easy	fairly easy	very easy	fairly difficult	fairly easy	very difficult	fairly difficult	fairly difficult	fairly difficult	fairly easy
consent pbtained	male	50s	sducator	University	Full-time	Doctorate	No	No	Yes	No	No	Yes	Yes	nothing in particular		mainly droplet infections and contact infections	viruses do not multiply in food	six months after inoculation becomes possible	No	Yes	Yes	Yes	Yes	No	No	Yes	Yes	Yes	reliable	somewhat reliable	somewhat unreliable	untrusted	somewhat reliable	neither	neither	neither	very easy	very easy	very easy	very easy	very easy	very easy	fairly easy	very easy	very easy	very easy	very easy	fairly easy	very easy
consent pbtained	male	50s	sducator	Elementary school	Full-time	Master’s	Yes	Yes	No	No	Yes	No	No	nothing in particular		mainly droplet infections and contact infections	viruses can grow on their own,	Immediately after inoculation becomes possible	Yes	Yes	Yes	Yes	Yes	No	No	No	Yes	Yes	somewhat reliable	somewhat reliable	somewhat reliable	neither	somewhat reliable	neither	neither	neither	fairly difficult	fairly difficult	fairly difficult	fairly difficult	fairly difficult	very easy	fairly difficult	fairly easy	fairly difficult	fairly difficult	fairly difficult	fairly difficult	fairly difficult
consent pbtained	male	60s	sducator	High school	Part-time	Bachelor’s	Yes	Yes	Yes	No	No	No	No	nothing in particular		mainly droplet infections and contact infections	viruses can grow on their own,	Immediately after inoculation becomes possible	No	Yes	Yes	Yes	Yes	No	No	Yes	Yes	Yes	somewhat reliable	somewhat reliable	somewhat reliable	neither	somewhat reliable	neither	neither	somewhat reliable	fairly easy	fairly easy	fairly difficult	fairly easy	fairly easy	fairly easy	fairly easy	fairly easy	fairly difficult	fairly difficult	fairly easy	fairly easy	fairly easy
consent pbtained	male	30s	sducator	High school	Full-time	Master’s	Yes	No	No	No	No	Yes	Yes	nothing in particular		mainly droplet infections and contact infections	viruses do not multiply in food	Immediately after inoculation becomes possible	No	Yes	Yes	No	Yes	Yes	No	Yes	Yes	Yes	somewhat unreliable	neither	somewhat reliable	somewhat unreliable	neither	neither	neither	somewhat reliable	fairly easy	fairly easy	fairly easy	fairly easy	fairly easy	fairly easy	fairly difficult	fairly easy	fairly easy	fairly easy	fairly easy	fairly easy	fairly easy
consent pbtained	male	60s	sducator	Middle school	Part-time	Bachelor’s	Yes	Yes	No	No	No	Yes	No	nothing in particular		mainly droplet infections and contact infections	viruses do not multiply in food	Immediately after inoculation becomes possible	No	Yes	Yes	Yes	Yes	No	No	Yes	No	Yes	neither	somewhat reliable	somewhat reliable	somewhat reliable	reliable	neither	neither	neither	fairly easy	fairly easy	very difficult	fairly difficult	fairly easy	fairly easy	very difficult	very easy	fairly easy	fairly difficult	fairly difficult	fairly difficult	fairly easy
consent pbtained	male	40s	sducator	Elementary school	Full-time	Bachelor’s	Yes	Yes	No	No	Yes	No	No	nothing in particular		mainly droplet infections and contact infections	viruses do not multiply in food	Immediately after inoculation becomes possible	Yes	Yes	Yes	Yes	Yes	No	No	Yes	No	Yes	untrusted	somewhat unreliable	somewhat reliable	untrusted	somewhat reliable	somewhat reliable	neither	somewhat reliable	fairly easy	fairly easy	fairly difficult	fairly easy	fairly easy	fairly easy	fairly easy	fairly easy	fairly easy	fairly easy	fairly difficult	fairly difficult	fairly easy
consent pbtained	male	60s	sducator	University	Part-time	Bachelor’s	Yes	Yes	No	No	No	No	Yes	nothing in particular		mainly droplet infections and contact infections	bacteria cannot grow on their own	Immediately after inoculation becomes possible	No	Yes	Yes	Yes	Yes	No	No	Yes	Yes	Yes	somewhat reliable	somewhat reliable	neither	neither	somewhat reliable	neither	neither	neither	fairly easy	fairly easy	fairly easy	fairly easy	very easy	fairly easy	fairly easy	fairly easy	fairly easy	fairly easy	fairly easy	fairly difficult	fairly easy
consent pbtained	male	50s	sducator	Elementary school	Full-time	Bachelor’s	Yes	Yes	No	No	No	No	Yes	nothing in particular		mainly droplet infections and contact infections	viruses can grow on their own,	Immediately after inoculation becomes possible	No	Yes	Yes	Yes	Yes	No	No	Yes	No	No	neither	neither	neither	neither	neither	somewhat unreliable	untrusted	neither	fairly easy	fairly easy	fairly easy	fairly difficult	fairly easy	fairly easy	fairly easy	fairly easy	fairly easy	fairly difficult	fairly difficult	very difficult	fairly difficult
consent pbtained	male	50s	sducator	University	Full-time	Doctorate	Yes	Yes	Yes	Yes	Yes	Yes	Yes	nothing in particular		mainly droplet infections and contact infections	viruses do not multiply in food	six months after inoculation becomes possible	No	No	Yes	No	Yes	No	No	Yes	Yes	Yes	untrusted	somewhat reliable	somewhat reliable	somewhat unreliable	reliable	somewhat unreliable	somewhat unreliable	somewhat unreliable	very easy	very easy	very easy	very easy	very easy	very easy	very easy	very easy	very easy	very easy	very easy	fairly difficult	very easy
consent pbtained	male	50s	sducator	High school	Full-time	Bachelor’s	Yes	Yes	Yes	No	No	No	No	nothing in particular		mainly droplet infections and contact infections	viruses can grow on their own,	Immediately after inoculation becomes possible	No	Yes	Yes	Yes	Yes	Yes	Yes	Yes	Yes	Yes	untrusted	untrusted	somewhat reliable	untrusted	neither	untrusted	untrusted	untrusted	fairly difficult	very difficult	very difficult	very difficult	very difficult	very difficult	very difficult	fairly difficult	very difficult	very difficult	very difficult	fairly difficult	very difficult
consent pbtained	male	50s	sducator	Elementary school	Full-time	Bachelor’s	Yes	Yes	Yes	Yes	Yes	Yes	Yes	nothing in particular		mainly droplet infections and contact infections	viruses can grow on their own,	will not inoculate	No	No	Yes	Yes	Yes	Yes	Yes	Yes	Yes	Yes	somewhat reliable	somewhat reliable	somewhat reliable	somewhat reliable	somewhat reliable	reliable	neither	somewhat reliable	fairly easy	fairly easy	very easy	fairly easy	fairly easy	very easy	fairly easy	fairly easy	fairly easy	fairly easy	fairly easy	fairly easy	fairly easy
consent pbtained	male	40s	sducator	High school	Full-time	Bachelor’s	Yes	Yes	Yes	No	No	No	Yes	nothing in particular		mainly droplet infections and contact infections	viruses can grow on their own,	one year after inoculation becomes possible	No	Yes	Yes	Yes	Yes	Yes	Yes	Yes	Yes	No	somewhat unreliable	somewhat reliable	somewhat reliable	neither	somewhat reliable	neither	neither	somewhat reliable	fairly easy	fairly easy	fairly difficult	fairly difficult	very easy	fairly easy	fairly difficult	fairly easy	fairly easy	fairly difficult	fairly difficult	fairly difficult	fairly easy
consent pbtained	male	60s	sducator	Middle school	Full-time	Bachelor’s	Yes	Yes	Yes	Yes	No	Yes	Yes	nothing in particular		mainly droplet infections and contact infections	bacteria cannot grow on their own	Immediately after inoculation becomes possible	Yes	Yes	Yes	Yes	Yes	No	No	Yes	No	Yes	somewhat reliable	somewhat reliable	somewhat reliable	somewhat reliable	somewhat reliable	neither	somewhat unreliable	somewhat reliable	fairly difficult	fairly easy	very difficult	fairly easy	fairly easy	fairly easy	fairly difficult	very easy	fairly difficult	fairly difficult	very difficult	very difficult	fairly difficult
consent pbtained	male	50s	sducator	High school	Full-time	Bachelor’s	Yes	No	No	No	Yes	No	No	nothing in particular		mainly droplet infections and contact infections	viruses can grow on their own,	Immediately after inoculation becomes possible	No	Yes	Yes	Yes	No	No	No	No	No	No	neither	neither	somewhat reliable	somewhat reliable	somewhat reliable	neither	neither	somewhat reliable	very easy	fairly easy	very easy	fairly easy	very easy	very easy	very easy	very easy	very easy	fairly easy	don’t know	fairly easy	very easy
consent pbtained	male	50s	sducator	High school	Full-time	Bachelor’s	Yes	Yes	No	No	No	No	No	nothing in particular		mainly droplet infections and contact infections	viruses can grow on their own,	will not inoculate	No	Yes	Yes	Yes	Yes	No	No	Yes	Yes	Yes	untrusted	untrusted	reliable	reliable	reliable	untrusted	untrusted	untrusted	fairly difficult	fairly difficult	very difficult	fairly difficult	fairly easy	very easy	very difficult	fairly easy	fairly difficult	fairly difficult	fairly difficult	fairly difficult	fairly easy
consent pbtained	male	60s	sducator	University	Full-time	Doctorate	Yes	Yes	No	No	No	No	Yes	nothing in particular		mainly droplet infections and contact infections	viruses do not multiply in food	Immediately after inoculation becomes possible	No	Yes	Yes	Yes	Yes	Yes	Yes	Yes	Yes	Yes	somewhat unreliable	somewhat reliable	reliable	reliable	reliable	neither	neither	reliable	fairly difficult	fairly difficult	fairly difficult	fairly difficult	fairly easy	fairly easy	fairly difficult	fairly easy	fairly easy	fairly difficult	fairly easy	fairly easy	fairly easy
consent pbtained	male	60s	sducator	Middle school	Full-time	Bachelor’s	Yes	No	No	Yes	Yes	Yes	Yes	nothing in particular		mainly droplet infections and contact infections	viruses can grow on their own,	will not inoculate	Yes	Yes	Yes	Yes	Yes	Yes	Yes	Yes	Yes	Yes	untrusted	neither	somewhat reliable	untrusted	neither	neither	reliable	neither	fairly easy	fairly easy	fairly difficult	fairly difficult	fairly easy	fairly easy	fairly easy	fairly easy	fairly difficult	fairly difficult	fairly difficult	fairly difficult	fairly easy
consent pbtained	female	50s	sducator	University	Part-time	Master’s	No	Yes	No	No	Yes	No	Yes	nothing in particular		mainly droplet infections and contact infections	viruses can grow on their own,	will not inoculate	No	Yes	Yes	Yes	Yes	Yes	Yes	No	No	No	neither	neither	neither	neither	neither	neither	neither	neither	fairly easy	fairly easy	fairly easy	fairly easy	fairly easy	fairly easy	fairly easy	fairly easy	fairly easy	fairly easy	fairly easy	fairly easy	fairly easy
consent pbtained	female	40s	sducator	Middle school	Full-time	Master’s	Yes	No	No	No	No	No	No	nothing in particular		mainly droplet infections and contact infections	viruses can grow on their own,	will not inoculate	No	Yes	Yes	Yes	Yes	Yes	No	Yes	Yes	Yes	neither	neither	somewhat reliable	neither	neither	neither	neither	neither	fairly difficult	fairly easy	fairly difficult	fairly difficult	fairly difficult	very easy	fairly difficult	fairly difficult	fairly difficult	fairly difficult	fairly difficult	fairly difficult	fairly difficult
consent pbtained	male	50s	sducator	Elementary school	Full-time	Bachelor’s	No	No	No	No	Yes	No	No	nothing in particular		mainly droplet infections and contact infections	viruses do not multiply in food	one year after inoculation becomes possible	No	Yes	Yes	Yes	Yes	No	No	Yes	Yes	Yes	somewhat reliable	somewhat reliable	somewhat reliable	somewhat reliable	somewhat reliable	neither	neither	somewhat reliable	fairly difficult	fairly difficult	very difficult	fairly difficult	fairly difficult	fairly easy	very difficult	fairly easy	fairly difficult	fairly difficult	fairly difficult	fairly difficult	very difficult
consent pbtained	female	40s	sducator	High school	Full-time	Bachelor’s	Yes	No	Yes	No	No	No	Yes	nothing in particular		mainly droplet infections and contact infections	bacteria cannot grow on their own	will not inoculate	No	Yes	Yes	Yes	Yes	Yes	Yes	No	No	No	neither	neither	neither	neither	somewhat reliable	neither	neither	neither	very easy	fairly easy	fairly easy	fairly easy	very easy	very easy	fairly easy	very easy	fairly easy	fairly easy	fairly easy	fairly easy	fairly difficult
consent pbtained	male	30s	sducator	High school	Full-time	Master’s	Yes	No	No	No	No	No	No	nothing in particular		mainly droplet infections and contact infections	viruses can grow on their own,	Immediately after inoculation becomes possible	No	Yes	Yes	Yes	Yes	No	No	No	Yes	Yes	reliable	reliable	reliable	reliable	reliable	reliable	reliable	reliable	fairly difficult	fairly difficult	fairly difficult	fairly difficult	fairly difficult	very easy	fairly difficult	fairly difficult	fairly difficult	fairly difficult	fairly difficult	fairly difficult	fairly difficult
consent pbtained	female	30s	sducator	Elementary school	Full-time	Bachelor’s	No	No	No	No	No	No	Yes	nothing in particular		mainly droplet infections and contact infections	viruses can grow on their own,	Immediately after inoculation becomes possible	Yes	Yes	Yes	Yes	Yes	No	No	Yes	No	No	neither	neither	somewhat reliable	neither	somewhat reliable	neither	neither	somewhat reliable	fairly easy	fairly difficult	fairly easy	fairly difficult	fairly easy	fairly easy	fairly difficult	fairly easy	fairly easy	fairly easy	fairly easy	fairly easy	fairly easy
consent pbtained	male	40s	sducator	Elementary school	Full-time	Bachelor’s	Yes	No	No	No	No	No	Yes	nothing in particular		mainly droplet infections and contact infections	viruses do not multiply in food	six months after inoculation becomes possible	No	Yes	Yes	No	Yes	No	No	Yes	No	Yes	untrusted	untrusted	somewhat reliable	somewhat unreliable	reliable	somewhat reliable	somewhat reliable	reliable	fairly easy	fairly easy	fairly difficult	fairly easy	fairly easy	fairly easy	fairly easy	fairly easy	fairly easy	fairly easy	fairly easy	fairly easy	fairly difficult
[truncated: 283 more rows]
[truncated: 35 more columns]
